# Supplementary material for: A lactate-related tSNE signature defines prognostic subtypes of bladder cancer and reveals LINC01094-mediated VIM stabilization in metastasis and drug resistance
Source: Front Immunol. 2025 May 14;16:1593523. doi: 10.3389/fimmu.2025.1593523 (PMC12116251; doi:10.3389/fimmu.2025.1593523)
Supplement: Supplementary file 3 [file Table1.csv]

Gene name
AJUBA
ARNT
CA9
CITED2
CREBBP
CUL2
EGLN1
EGLN2
EGLN3
ELOB
ELOC
EP300
EPAS1
EPO
HIF1A
HIF1AN
HIF3A
HIGD1A
LIMD1
PSMA1
PSMA2
PSMA3
PSMA4
PSMA5
PSMA6
PSMA7
PSMA8
PSMB1
PSMB10
PSMB11
PSMB2
PSMB3
PSMB4
PSMB5
PSMB6
PSMB7
PSMB8
PSMB9
PSMC1
PSMC2
PSMC3
PSMC4
PSMC5
PSMC6
PSMD1
PSMD10
PSMD11
PSMD12
PSMD13
PSMD14
PSMD2
PSMD3
PSMD4
PSMD5
PSMD6
PSMD7
PSMD8
PSMD9
PSME1
PSME2
PSME3
PSME4
PSMF1
RBX1
RPS27A
SEM1
UBA52
UBB
UBC
UBE2D1
UBE2D2
UBE2D3
VEGFA
VHL
WTIP
ALDH18A1
GLS
GLS2
GLUD1
GLUD2
GLUL
GOT2
KYAT1
OAT
PYCR1
PYCR2
PYCR3
RIMKLA
RIMKLB
AAAS
ADPGK
ALDOA
ALDOB
ALDOC
BPGM
ENO1
ENO2
ENO3
GAPDH
GAPDHS
GCK
GCKR
GNPDA1
GNPDA2
GPI
HK1
HK2
HK3
NDC1
NUP107
NUP133
NUP153
NUP155
NUP160
NUP188
NUP205
NUP210
NUP214
NUP35
NUP37
NUP43
NUP50
NUP54
NUP58
NUP62
NUP85
NUP88
NUP93
NUP98
NUPL2
PFKFB1
PFKFB2
PFKFB3
PFKFB4
PFKL
PFKM
PFKP
PGAM1
PGAM2
PGK1
PGK2
PGM2L1
PGP
PKLR
PKM
POM121
POM121C
PPP2CA
PPP2CB
PPP2R1A
PPP2R1B
PPP2R5D
PRKACA
PRKACB
PRKACG
RAE1
RANBP2
SEC13
SEH1L
TPI1
TPR
ALOX12B
CCL2
CD3E
CD4
CXCL1
CXCL9
IFNG
IL12B
IL12RB1
IL17A
IL17F
IL18
IL18R1
IL18RAP
IL19
IL1B
IL2
IL23A
IL23R
IL24
IL6
ITGA3
JAK2
MPO
NFKB1
NFKBIA
NOS2
PIK3CA
PIK3R1
RELA
SOCS3
STAT1
STAT3
STAT4
STAT5A
TNF
TYK2
MCPH1
SLC16A1
SLC16A7
SLC16A8
SLC16A3
ARG1
ARHGAP5
BSG
