# Supplementary material for: A lactate-related tSNE signature defines prognostic subtypes of bladder cancer and reveals LINC01094-mediated VIM stabilization in metastasis and drug resistance
Source: Front Immunol. 2025 May 14;16:1593523. doi: 10.3389/fimmu.2025.1593523 (PMC12116251; doi:10.3389/fimmu.2025.1593523)
Supplement: Supplementary file 4 [file Table2.csv]

symbol	correlation	pvalue
CTA.384D8.35	0.728247048	2.72E-68
LINC01094	0.720719842	2.84E-66
HCP5	0.708152606	4.78E-63
LINC01272	0.692618437	2.73E-59
PSMB8.AS1	0.679284401	3.00E-56
AC092580.4	0.676922837	9.96E-56
USP30.AS1	0.675680924	1.86E-55
AC007879.7	0.66768585	9.83E-54
GATA3.AS1	-0.66193023	1.58E-52
TBX2.AS1	-0.660018266	3.93E-52
AC147651.4	0.65654629	2.02E-51
VIM.AS1	0.652790389	1.15E-50
LINC00152	0.65071637	2.99E-50
CTA.384D8.34	0.646931223	1.67E-49
RP11.386M24.6	-0.644238689	5.58E-49
AC002331.1	0.636618006	1.60E-47
RP11.363E7.4	-0.636322891	1.82E-47
CTD.2357A8.3	0.634846554	3.44E-47
MIR4435.1HG	0.629256399	3.74E-46
RP11.379F12.3	-0.626195545	1.35E-45
CTD.2331H12.7	-0.625150296	2.09E-45
RP5.1028K7.2	0.624312329	2.96E-45
RP11.499P20.2	-0.616336776	7.73E-44
LINC00941	0.614972068	1.34E-43
LINC00930	-0.614058594	1.93E-43
CTA.384D8.36	0.612643269	3.39E-43
RP4.697K14.15	-0.609496788	1.18E-42
RP11.379F12.4	-0.606932004	3.22E-42
HLA.DQB1.AS1	0.605384629	5.87E-42
RP11.510N19.5	-0.603952783	1.02E-41
CTD.2027I19.3	-0.603299942	1.31E-41
RP11.677M14.2	-0.601575486	2.55E-41
MIR155HG	0.600238591	4.24E-41
AC006042.6	-0.599601513	5.40E-41
AC133644.2	0.59582855	2.24E-40
RP11.326C3.7	0.594333379	3.92E-40
RP11.465B22.8	-0.593532612	5.29E-40
RP11.15H20.6	-0.59307218	6.27E-40
RP11.291B21.2	0.591457689	1.14E-39
CTD.2626G11.2	-0.588227897	3.73E-39
PCED1B.AS1	0.587224715	5.38E-39
LINC01341	-0.587198157	5.43E-39
RP5.1159O4.2	-0.585465683	1.02E-38
RP11.66N24.6	-0.581499753	4.23E-38
LINC00162	0.576204798	2.75E-37
RP11.417E7.1	0.576043775	2.91E-37
CTD.2008P7.9	-0.57010365	2.28E-36
RP11.253E3.3	0.568929873	3.40E-36
MCF2L.AS1	-0.567869686	4.88E-36
RP5.1059L7.1	0.563208755	2.36E-35
RP11.385F7.1	-0.55754686	1.54E-34
RP11.54H7.4	0.554467035	4.22E-34
RP11.399O19.9	0.547825936	3.57E-33
CTD.2020K17.4	-0.54574448	6.91E-33
CYB561D2	-0.543398223	1.45E-32
ZNF436.AS1	-0.539100815	5.50E-32
RP5.1159O4.1	-0.533620368	2.94E-31
RP11.50C13.1	-0.533281872	3.26E-31
AC019117.1	-0.532102797	4.66E-31
RP11.112J3.16	-0.532099477	4.66E-31
RP11.258C19.7	-0.531656719	5.33E-31
AATBC	-0.531227969	6.07E-31
SH3BP5.AS1	-0.530249942	8.14E-31
CTA.228A9.3	-0.529560373	1.00E-30
TMEM51.AS1	-0.526731225	2.32E-30
DANCR	-0.526466398	2.51E-30
C17orf82	-0.52399623	5.20E-30
CTD.2595P9.4	-0.523497684	6.02E-30
AC002059.10	-0.523279075	6.42E-30
ZNF888	-0.523058886	6.85E-30
RP11.250B2.3	-0.522488745	8.09E-30
KB.1440D3.13	-0.522154577	8.92E-30
LINC00883	0.519444523	1.96E-29
RP11.67C2.2	-0.518473022	2.60E-29
RP11.44K6.2	0.51736528	3.57E-29
KB.1732A1.1	0.515703034	5.75E-29
ITGB2.AS1	0.515267557	6.51E-29
SNHG18	-0.514862188	7.31E-29
RP1.118J21.5	-0.513616015	1.04E-28
RP3.416H24.1	-0.511954716	1.67E-28
RP11.322E11.2	-0.511652864	1.82E-28
CTC.524C5.2	-0.509722187	3.12E-28
RP4.710M16.2	-0.506870915	6.92E-28
LINC00885	-0.506569009	7.52E-28
CTD.3116E22.7	-0.506316173	8.07E-28
RP11.473M20.5	-0.502682368	2.19E-27
PAXIP1.AS1	-0.502394628	2.37E-27
RP11.22C11.2	-0.501422922	3.10E-27
BX470102.3	-0.501375391	3.14E-27
RP11.219E7.1	0.50119512	3.29E-27
LINC00294	0.498988215	5.99E-27
RP5.1158E12.3	0.497806811	8.25E-27
SNHG9	-0.497777127	8.31E-27
RP11.696N14.1	-0.49772541	8.43E-27
CTD.2026G6.3	-0.497296451	9.46E-27
RP11.135A1.2	-0.496778851	1.09E-26
CTC.559E9.8	-0.49585191	1.39E-26
RP11.458F8.4	-0.494766487	1.86E-26
TRHDE.AS1	-0.494675444	1.91E-26
RP11.539L10.2	-0.494413392	2.05E-26
SCOC.AS1	-0.490130433	6.35E-26
RP1.59D14.5	-0.487356828	1.31E-25
RP4.568C11.4	-0.486842811	1.50E-25
CEBPA.AS1	-0.486594449	1.60E-25
RP3.406A7.7	-0.484852695	2.51E-25
LINC00675	-0.484453552	2.78E-25
CTA.384D8.31	0.483492811	3.56E-25
RP11.758P17.3	-0.482026576	5.19E-25
RP11.84C13.2	-0.481732363	5.59E-25
CTD.2396E7.11	-0.48037858	7.90E-25
AC005682.5	0.479187816	1.07E-24
MIR222HG	0.477604998	1.59E-24
RP11.46H11.12	-0.477242373	1.75E-24
CARD8.AS1	0.476154069	2.30E-24
RP11.545E17.3	0.476032095	2.37E-24
RP11.127I20.5	-0.475961236	2.41E-24
CTD.2517M22.14	-0.47552593	2.69E-24
AC009948.5	0.475337341	2.82E-24
RP11.626G11.1	-0.474299343	3.65E-24
RP11.318C24.2	-0.473843715	4.09E-24
RP11.774O3.3	-0.471804805	6.78E-24
RP11.420A23.1	-0.471322732	7.64E-24
RP11.120K24.5	-0.470279556	9.88E-24
RP4.635E18.8	-0.468969388	1.36E-23
RP11.167N5.5	-0.467296992	2.05E-23
RP11.388C12.8	-0.465148363	3.45E-23
KB.1208A12.3	-0.464486457	4.05E-23
RP5.965G21.6	-0.464369096	4.17E-23
RP11.439E19.10	-0.463767712	4.82E-23
LINC01116	0.462977036	5.83E-23
RP11.267A15.3	-0.462823592	6.05E-23
RP11.499E18.1	0.462603001	6.38E-23
RP11.383H13.1	0.46072956	9.98E-23
ZNF32.AS1	-0.460087888	1.16E-22
AC002044.4	-0.459756361	1.26E-22
RP11.663N22.1	-0.459490344	1.34E-22
RP11.432J24.2	-0.459245089	1.42E-22
RP11.817O13.9	-0.458769427	1.59E-22
RP5.875H18.9	0.457516509	2.14E-22
CTD.2510F5.4	0.456792433	2.54E-22
WASIR2	-0.45514612	3.73E-22
RP11.686O6.2	-0.454274856	4.58E-22
CTD.2201E18.3	0.453927782	4.96E-22
RP11.1020A11.1	-0.453903069	4.99E-22
CTC.559E9.5	-0.453789253	5.12E-22
RP11.97C16.1	-0.453588729	5.37E-22
RP13.104F24.2	-0.453566777	5.40E-22
RP11.332H18.7	-0.453093047	6.03E-22
CTD.2020K17.1	0.452695897	6.61E-22
AC005785.2	-0.452617716	6.73E-22
RP11.666O2.2	-0.452501326	6.91E-22
RP11.321F8.4	-0.451984003	7.79E-22
GS1.166A23.2	-0.451557572	8.60E-22
RP11.234K24.6	-0.451485596	8.75E-22
CTC.559E9.6	-0.451230653	9.28E-22
AC104532.4	-0.450722699	1.04E-21
CTD.3131K8.3	-0.449964237	1.24E-21
PRR34.AS1	0.449425915	1.41E-21
RP11.334C17.5	-0.448822423	1.62E-21
RP1.170O19.17	-0.448709509	1.66E-21
RP11.452I5.2	0.448018772	1.94E-21
IQCH.AS1	-0.447748549	2.07E-21
CTB.39G8.3	-0.447321825	2.28E-21
RP11.95I16.6	-0.446354088	2.84E-21
RP11.548P2.2	-0.445983058	3.09E-21
DBH.AS1	0.445062047	3.80E-21
XXyac.YM21GA2.4	-0.444582267	4.24E-21
U47924.27	-0.44419196	4.63E-21
RP11.395I6.3	-0.443530119	5.38E-21
RP11.848P1.3	0.44315487	5.85E-21
RP13.463N16.6	0.442653262	6.55E-21
LINC01213	-0.441685341	8.14E-21
RP11.277B15.3	-0.441417902	8.64E-21
RP11.54O7.3	-0.441267829	8.93E-21
AC006942.4	-0.437993663	1.85E-20
RP11.1055B8.4	-0.436830899	2.39E-20
LINC01089	-0.436579441	2.53E-20
RP11.65J21.3	0.43575628	3.03E-20
AC073046.25	-0.435730131	3.05E-20
RP11.793H13.11	-0.435330134	3.33E-20
MED14OS	0.434515242	3.98E-20
MIAT	0.434498506	3.99E-20
AP001628.6	-0.434390488	4.09E-20
RP11.817I4.1	0.433766814	4.68E-20
RP3.512B11.3	0.433661362	4.79E-20
RP11.48B3.5	-0.433240956	5.25E-20
LINC01534	-0.432349236	6.37E-20
RP11.120K24.3	-0.43231641	6.42E-20
AP001625.6	-0.431904571	7.02E-20
MCCC1.AS1	-0.431398463	7.83E-20
CTD.3128G10.7	0.430521813	9.47E-20
RP11.567C2.1	-0.430516305	9.48E-20
AF011889.2	-0.430024499	1.05E-19
RP11.48B3.4	-0.429896228	1.08E-19
LINC01355	-0.428921871	1.34E-19
STX17.AS1	-0.427929821	1.65E-19
RP3.510D11.2	-0.427846685	1.68E-19
RP11.116O18.3	-0.426947835	2.04E-19
PDXDC2P	-0.426909183	2.05E-19
RP5.1085F17.3	-0.425860195	2.57E-19
RP11.155G14.6	-0.425340053	2.87E-19
NDUFB2.AS1	-0.424514917	3.42E-19
RP11.79N23.1	-0.424403142	3.50E-19
RP11.61L19.2	-0.424108858	3.72E-19
RP1.315G1.3	-0.424033146	3.78E-19
AC092171.4	0.423569231	4.17E-19
SENCR	0.422699669	5.01E-19
LL21NC02.1C16.2	0.422322007	5.42E-19
CTB.31O20.2	-0.421675713	6.21E-19
RP11.89K21.1	-0.421297615	6.72E-19
RP5.882C2.2	-0.420651897	7.69E-19
GAS6.AS2	0.420450821	8.02E-19
SERPINB9P1	0.420013467	8.79E-19
RP11.449J21.5	-0.419991924	8.83E-19
RP11.216L13.19	-0.419966828	8.87E-19
RP11.532F12.5	-0.419062799	1.07E-18
RP11.747H7.3	-0.41895603	1.09E-18
AC012307.2	-0.418512383	1.20E-18
AC017060.1	-0.416680687	1.75E-18
RP11.45A17.2	-0.416570207	1.79E-18
SH3PXD2A.AS1	0.416420923	1.85E-18
LINC01057	-0.415827681	2.09E-18
PP14571	-0.415334111	2.31E-18
RP11.285F7.2	-0.414319174	2.85E-18
RAD51.AS1	-0.413938198	3.08E-18
RP5.890O3.9	-0.413709475	3.22E-18
CMB9.22P13.1	0.413700248	3.23E-18
RP11.44F21.5	-0.412784624	3.89E-18
FARP1.AS1	-0.412733912	3.93E-18
AC019117.2	-0.412707917	3.95E-18
RP5.1033H22.2	-0.409794871	7.13E-18
RP3.508I15.20	-0.409299006	7.87E-18
RP11.73M7.1	-0.409237001	7.97E-18
AP000251.3	-0.408848227	8.62E-18
EMX2OS	-0.408521368	9.20E-18
CBR3.AS1	-0.408256841	9.71E-18
RP13.942N8.1	-0.408158678	9.90E-18
AP000695.6	0.407802468	1.06E-17
RP11.396F22.1	0.407651379	1.10E-17
RP11.57H14.2	-0.407612952	1.10E-17
AC027119.1	-0.407592386	1.11E-17
RP11.574K11.5	-0.407526017	1.12E-17
RP1.191J18.66	0.407271326	1.18E-17
RP11.47L3.1	0.407134054	1.21E-17
RP11.789C1.1	-0.406785559	1.30E-17
AC093850.2	0.406388209	1.41E-17
CTD.2192J16.26	-0.405994443	1.52E-17
CTD.2017F17.2	-0.405335122	1.74E-17
RP11.552M11.4	-0.40386013	2.33E-17
RP11.473M20.11	-0.403765104	2.37E-17
RP11.140I16.3	-0.403637282	2.43E-17
RP11.380N8.7	-0.403186144	2.66E-17
PCAT6	-0.402964909	2.78E-17
RP11.755F10.1	0.402937704	2.79E-17
RP11.1334A24.6	0.402502827	3.04E-17
AC115522.3	0.402121232	3.28E-17
RP5.1171I10.5	0.402075395	3.31E-17
RP11.348P10.2	-0.401904912	3.42E-17
FAM83A.AS1	0.401854684	3.45E-17
RP11.468N14.13	-0.40129196	3.85E-17
RP11.498E2.9	0.400959495	4.11E-17
RP11.188P20.3	-0.400416144	4.57E-17
PWAR6	-0.400346375	4.64E-17
RP5.991G20.1	0.400230723	4.74E-17
RP11.876N24.5	0.399850295	5.11E-17
ADIRF.AS1	-0.399655266	5.30E-17
AP001062.7	-0.398961948	6.07E-17
LINC00893	-0.398573305	6.54E-17
ACVR2B.AS1	-0.39820175	7.03E-17
RP11.304L19.13	-0.397651337	7.82E-17
DGUOK.AS1	-0.397268407	8.42E-17
C1orf132	-0.395723267	1.13E-16
CTD.3214H19.6	-0.395540708	1.17E-16
OSER1.AS1	-0.395532444	1.18E-16
RP11.579D7.4	-0.394372792	1.47E-16
RP1.120G22.11	-0.394256128	1.50E-16
RP4.794H19.1	0.39312888	1.86E-16
RP11.429J17.8	-0.392815312	1.98E-16
RP11.513M16.8	-0.392695101	2.02E-16
XXbac.BPG157A10.21	-0.391764985	2.41E-16
RP11.244O19.1	0.391716576	2.43E-16
CTC.543D15.8	-0.391593978	2.49E-16
RP11.670E13.6	-0.390795271	2.90E-16
CH17.360D5.3	0.390363231	3.14E-16
RP11.196G11.5	-0.390275293	3.20E-16
RP11.569A11.1	-0.390003308	3.37E-16
AC034220.3	-0.389965245	3.39E-16
CTD.3001H11.2	-0.389852377	3.46E-16
PARD3.AS1	-0.389744205	3.53E-16
LINC01137	0.389484345	3.71E-16
RASAL2.AS1	0.387854461	5.04E-16
RP11.93O14.2	-0.387579065	5.30E-16
RP11.723O4.9	-0.387436923	5.44E-16
RP11.849F2.5	-0.387416108	5.47E-16
TP53TG1	-0.386819341	6.11E-16
RP11.455F5.6	-0.386812713	6.12E-16
AP001046.5	0.386591073	6.37E-16
RP11.146F11.1	-0.38656822	6.40E-16
RGMB.AS1	-0.386263505	6.77E-16
RP4.533D7.5	-0.386250629	6.79E-16
CTC.529I10.1	-0.38595314	7.18E-16
RP3.325F22.5	-0.385151144	8.33E-16
AP000254.8	-0.384776625	8.93E-16
CTC.1337H24.4	-0.384402216	9.57E-16
RP11.128L5.1	-0.384266765	9.81E-16
AC006026.13	-0.38397395	1.04E-15
RP11.500C11.3	0.383359107	1.16E-15
EVX1.AS	-0.382798708	1.29E-15
RP13.616I3.1	-0.382600615	1.33E-15
KB.68A7.1	-0.382582364	1.34E-15
RP11.429J17.5	-0.382147591	1.45E-15
LINC00346	0.381880818	1.52E-15
TRPM2.AS	-0.381654677	1.59E-15
AC007246.3	-0.381471383	1.64E-15
RASSF8.AS1	0.380875369	1.83E-15
OVOL1.AS1	-0.380348646	2.01E-15
CTC.336P14.1	-0.380270107	2.04E-15
LINC01547	0.379341057	2.42E-15
XXbac.B135H6.15	-0.379162984	2.50E-15
CTD.2196E14.6	-0.378632649	2.75E-15
RP11.27N21.3	-0.378549889	2.79E-15
RP13.476E20.1	-0.378536073	2.80E-15
AC004510.3	-0.378179906	2.98E-15
AC010761.9	-0.378095275	3.03E-15
RP11.105N14.1	-0.377125257	3.61E-15
LINC01336	-0.377068288	3.65E-15
RP11.488L18.10	-0.376566958	3.99E-15
RP1.68D18.4	0.376428561	4.09E-15
KB.1615E4.2	-0.376224413	4.24E-15
RP11.455O6.9	-0.375511802	4.82E-15
RP11.616M22.7	-0.37516727	5.13E-15
AP001626.1	-0.374534545	5.74E-15
TTC28.AS1	-0.374495761	5.78E-15
RP11.248J18.2	0.373748072	6.61E-15
RP11.132A1.4	0.373642528	6.73E-15
RP13.977J11.2	0.373402337	7.03E-15
RP11.500G10.5	-0.373012906	7.53E-15
RP11.192H23.8	-0.372682064	7.99E-15
RP11.373D23.3	-0.372284398	8.57E-15
JHDM1D.AS1	0.371390834	1.00E-14
RP11.634H22.1	-0.371287133	1.02E-14
CCDC147.AS1	0.370098718	1.26E-14
RP11.304F15.3	-0.37001083	1.28E-14
RP11.449P15.2	-0.369905041	1.30E-14
CTB.179K24.3	-0.369533137	1.39E-14
SNHG19	-0.369488639	1.40E-14
CTD.2278I10.4	-0.369444943	1.41E-14
RP11.134L10.1	0.369148367	1.49E-14
RP11.465N4.4	-0.369040469	1.52E-14
RP11.439E19.7	-0.368793349	1.59E-14
RP11.1275H24.2	-0.368729771	1.60E-14
CTD.2376I4.2	0.368572324	1.65E-14
RP11.203J24.9	0.367584393	1.96E-14
AC010761.8	-0.367039363	2.15E-14
RP11.527N22.2	0.366577817	2.33E-14
RP1.151F17.2	0.366297094	2.45E-14
RP5.1125A11.7	-0.365942706	2.60E-14
SAMD12.AS1	-0.365707351	2.71E-14
RP1.151F17.1	0.365507486	2.81E-14
RP11.611E13.2	-0.3652138	2.95E-14
RP11.2E11.9	-0.365002635	3.06E-14
PRKCQ.AS1	0.364820574	3.16E-14
RP11.465N4.5	-0.364799107	3.17E-14
RP11.278C7.5	-0.364534866	3.32E-14
RP11.1275H24.3	-0.364358166	3.43E-14
RP11.441O15.3	-0.364343052	3.43E-14
RP11.571L19.8	-0.364296894	3.46E-14
RP3.460G2.2	0.363270174	4.13E-14
AC018766.4	-0.362960915	4.36E-14
CTD.2129N1.1	-0.362330019	4.85E-14
RP11.356J5.12	0.36231112	4.87E-14
RP11.1149O23.2	0.36225423	4.92E-14
RP11.876N24.4	0.3618703	5.25E-14
RP1.286D6.5	-0.361869182	5.25E-14
RP11.46F15.2	-0.361420742	5.67E-14
RP11.347C12.10	-0.361276329	5.81E-14
AC133528.2	-0.360134226	7.06E-14
TMEM147.AS1	-0.359093263	8.42E-14
RP3.523E19.2	-0.359006859	8.54E-14
RP11.352M15.2	-0.358557931	9.22E-14
RP11.699C17.1	-0.358467487	9.36E-14
RP11.20I20.4	0.358325366	9.59E-14
RP11.30K9.6	-0.357641956	1.08E-13
AF131215.9	-0.357458821	1.11E-13
CTB.58E17.1	-0.357398382	1.12E-13
CTD.2583A14.8	-0.35716194	1.17E-13
RP11.274B21.10	-0.356962156	1.21E-13
RP11.620J15.3	0.356894078	1.22E-13
ZNF213.AS1	-0.356747793	1.25E-13
RP11.226L15.5	-0.356712086	1.26E-13
ZEB1.AS1	0.356609974	1.28E-13
RP11.357H14.17	0.356563753	1.29E-13
HLA.F.AS1	0.356502186	1.30E-13
LINC01451	-0.3556356	1.51E-13
SNHG10	-0.354827112	1.72E-13
RP11.452L6.1	-0.354716722	1.76E-13
KB.1562D12.1	-0.354046346	1.96E-13
RP11.295I5.3	-0.353773783	2.05E-13
RP5.1065P14.2	-0.352038529	2.74E-13
AC008746.12	-0.352000777	2.75E-13
RP1.28O10.1	0.351896395	2.80E-13
RP11.713N11.6	-0.350497017	3.53E-13
LINC00910	-0.350230904	3.69E-13
RP11.304L19.11	-0.349909616	3.89E-13
H1FX.AS1	-0.349292304	4.30E-13
RP11.261P9.4	-0.349172216	4.38E-13
BLACAT1	0.348801869	4.66E-13
LL22NC03.2H8.5	-0.348612163	4.80E-13
RP1.50J22.4	0.348551576	4.85E-13
RP11.150O12.1	0.348548872	4.85E-13
RP11.278C7.4	-0.348365914	5.00E-13
RP11.672L10.6	-0.348262645	5.08E-13
RP11.736N17.10	-0.348165894	5.17E-13
RP11.1055B8.9	-0.348116399	5.21E-13
RP11.863P13.3	0.347887924	5.40E-13
RP11.102N12.3	-0.346996938	6.25E-13
CTC.529I10.2	-0.34684638	6.40E-13
RP5.1112D6.4	-0.346602081	6.66E-13
CTD.2619J13.13	-0.346271044	7.02E-13
RP11.884K10.7	-0.346237367	7.06E-13
CTC.429P9.3	-0.345795503	7.59E-13
CTD.2095E4.5	0.345288664	8.23E-13
NOP14.AS1	0.34493769	8.71E-13
RP11.96H19.1	-0.344882806	8.79E-13
RP11.66N11.8	-0.344823069	8.87E-13
CTD.2270P14.1	-0.344491166	9.36E-13
RP11.446N19.1	-0.344437112	9.44E-13
RP3.402G11.26	-0.344077265	1.00E-12
AC004447.2	-0.343869768	1.03E-12
RP11.423H2.3	-0.343857827	1.04E-12
AGAP2.AS1	0.343654371	1.07E-12
RP11.513M16.7	-0.343302151	1.13E-12
FAM83H.AS1	-0.342929103	1.20E-12
RP4.789D17.5	-0.342782635	1.23E-12
TIPARP.AS1	-0.342422129	1.30E-12
CH17.118O6.2	0.342310151	1.33E-12
RP11.352G18.2	-0.342163963	1.36E-12
RP11.181G12.2	-0.341767825	1.45E-12
RP11.148K1.12	-0.341107305	1.61E-12
RP11.588K22.2	0.341092068	1.61E-12
KB.226F1.2	-0.341090357	1.61E-12
RP11.755F10.3	-0.340313158	1.82E-12
SVIL.AS1	0.339861836	1.96E-12
C10orf95	-0.339624268	2.03E-12
RP11.111M22.4	-0.339414699	2.10E-12
RP11.172H24.4	-0.339300977	2.14E-12
CTB.129P6.11	-0.339118952	2.20E-12
CTD.3128G10.6	-0.339041569	2.23E-12
RP11.93B14.10	0.33893404	2.27E-12
ITPR1.AS1	-0.337839334	2.69E-12
RP11.7F18.2	-0.337496624	2.84E-12
GATA2.AS1	-0.337342243	2.91E-12
RP11.223A3.1	-0.337088419	3.03E-12
RP1.101A2.1	-0.336744138	3.20E-12
ZNF32.AS2	-0.336694162	3.22E-12
ZNF350.AS1	-0.336663379	3.24E-12
CTD.2132N18.4	-0.336659904	3.24E-12
CTD.2517O10.6	-0.336604272	3.27E-12
FOXD2.AS1	0.336444908	3.35E-12
RP3.402G11.28	-0.336344675	3.40E-12
RP11.140K17.3	-0.336288232	3.43E-12
RP4.669P10.20	-0.335963184	3.61E-12
RP11.303E16.2	0.334684233	4.40E-12
RP11.629O1.2	-0.334446208	4.57E-12
RP11.394I13.2	-0.334106782	4.82E-12
CTC.435M10.12	-0.333440326	5.34E-12
RTCA.AS1	-0.333373312	5.39E-12
PTOV1.AS2	-0.333025631	5.69E-12
AC005387.3	-0.332672167	6.01E-12
RP11.757F18.5	-0.332620346	6.06E-12
RP5.855D21.2	-0.332045486	6.62E-12
RP11.496I9.1	-0.33174808	6.93E-12
RP11.464F9.22	-0.331658315	7.02E-12
AC007255.8	-0.331649418	7.03E-12
LINC.PINT	0.331493903	7.20E-12
ZNF793.AS1	-0.331281166	7.44E-12
RP11.504P24.8	-0.330154756	8.84E-12
RP11.16N11.2	-0.329790554	9.35E-12
RP11.533E19.7	-0.329459575	9.83E-12
LL21NC02.21A1.1	0.328463604	1.14E-11
HOXB.AS4	0.328321566	1.17E-11
RP11.145M9.6	-0.328037193	1.22E-11
RP11.155O18.6	-0.32796471	1.23E-11
GAS6.AS1	-0.327901489	1.25E-11
RP11.73M18.7	0.32768403	1.29E-11
CTD.3252C9.4	0.327664372	1.29E-11
RP11.613M10.6	0.327616799	1.30E-11
RP11.524F11.1	-0.327318813	1.36E-11
RP3.508I15.9	-0.327265962	1.37E-11
AJ271736.10	-0.326843466	1.46E-11
RP11.161M6.6	0.326656501	1.50E-11
RP11.319F12.2	-0.326655154	1.50E-11
AC007292.6	-0.326584081	1.52E-11
AC139100.4	-0.32609019	1.64E-11
RAB11B.AS1	-0.326021921	1.65E-11
NUP50.AS1	0.325969759	1.67E-11
RP11.767N6.7	-0.32572176	1.73E-11
RP11.792A8.4	-0.325421753	1.81E-11
RP3.428L16.2	0.32539836	1.82E-11
RP11.51J9.5	-0.325038253	1.92E-11
RP11.1114A5.4	-0.325007205	1.93E-11
RP11.147L13.13	-0.324914467	1.95E-11
RP13.1032I1.7	-0.324583719	2.05E-11
CTD.3035K23.7	0.324221552	2.17E-11
CTB.92J24.2	-0.324051865	2.22E-11
SNHG14	-0.324021932	2.23E-11
RP11.169D4.2	0.32397583	2.25E-11
DICER1.AS1	-0.323899013	2.27E-11
RP11.649G15.2	-0.322699111	2.72E-11
CTD.2006C1.2	-0.322464161	2.81E-11
MIR31HG	0.322441178	2.82E-11
RP11.658F2.8	-0.322389032	2.84E-11
RP11.346C20.3	-0.321520108	3.23E-11
RP11.857B24.5	-0.321414136	3.29E-11
RP11.848P1.2	0.321371189	3.31E-11
SLC25A25.AS1	-0.321037063	3.47E-11
RP11.93B14.9	0.32055003	3.73E-11
AC093673.5	0.320544405	3.74E-11
AC074212.5	-0.320373863	3.83E-11
RP11.703I16.1	0.319749043	4.20E-11
LINC00685	-0.318801461	4.83E-11
LINC00963	0.318354028	5.15E-11
RP11.285E9.6	-0.318351237	5.15E-11
RP11.111M22.3	-0.318246801	5.23E-11
LINC00094	0.318195791	5.27E-11
THUMPD3.AS1	-0.317734677	5.64E-11
RP11.760H22.2	-0.317699678	5.67E-11
RP5.1057J7.7	-0.317494991	5.84E-11
CTD.2147F2.1	-0.317340462	5.97E-11
RP11.372B4.3	-0.31731689	5.99E-11
AC007566.10	-0.316164682	7.08E-11
RP11.345P4.9	-0.316069808	7.18E-11
MNX1.AS2	-0.315947816	7.31E-11
RPARP.AS1	-0.315892382	7.37E-11
LINC01535	-0.315351854	7.97E-11
RP11.186B7.7	-0.314559009	8.93E-11
LINC00239	0.314325828	9.24E-11
RP11.541N10.3	-0.314268943	9.32E-11
PCAT7	-0.314171771	9.45E-11
RP11.166D19.1	0.313849535	9.89E-11
RP11.646I6.6	-0.313721521	1.01E-10
AD000684.2	-0.313619395	1.02E-10
CTB.58E17.5	-0.31336533	1.06E-10
CTD.2020K17.3	-0.312738821	1.16E-10
CTD.2538C1.2	-0.312703866	1.17E-10
RP11.727A23.4	-0.312375334	1.22E-10
RP11.73K9.3	-0.312345118	1.23E-10
CTC.510F12.2	-0.312138069	1.26E-10
AP006621.9	-0.312007807	1.29E-10
RP11.345P4.7	-0.311356691	1.41E-10
RP11.434H6.7	-0.311184513	1.45E-10
RP11.121C2.2	-0.311031051	1.48E-10
RP11.61L19.3	-0.310957339	1.50E-10
RP11.661A12.5	0.310266324	1.65E-10
CTD.3074O7.5	-0.310258881	1.65E-10
RP13.582O9.5	-0.309823932	1.76E-10
CTC.559E9.1	-0.309488419	1.84E-10
HAS2.AS1	0.309434192	1.86E-10
RP11.428J1.5	0.309233239	1.91E-10
OLMALINC	-0.309091243	1.95E-10
KB.1836B5.4	-0.3087918	2.03E-10
AC068831.16	-0.308715102	2.05E-10
RP11.336A10.5	0.308695675	2.06E-10
RP11.120E11.2	-0.308447269	2.13E-10
RP11.488P3.1	0.308175479	2.22E-10
AC074117.10	-0.307686928	2.37E-10
LINC01311	-0.307585677	2.41E-10
CH17.340M24.3	-0.307548296	2.42E-10
RP1.150O5.3	-0.307518538	2.43E-10
RP11.147L13.12	-0.30734849	2.49E-10
RP11.11N9.4	0.307171995	2.55E-10
RP5.1092A3.4	-0.307074524	2.59E-10
RP11.647K16.1	0.306827141	2.68E-10
LA16c.358B7.3	-0.306708984	2.72E-10
RP11.474G23.3	-0.306688198	2.73E-10
RP11.73M18.10	0.306540894	2.79E-10
CTD.2555O16.2	0.306510105	2.80E-10
CTD.2006H14.2	-0.306240986	2.91E-10
RP11.96D1.6	-0.306185356	2.93E-10
LINC01372	-0.305913691	3.04E-10
RP11.347C12.11	-0.305284532	3.32E-10
LINC00992	-0.305266076	3.33E-10
AC046143.3	0.305107841	3.40E-10
RP11.778D9.12	-0.304933686	3.49E-10
RP11.106M3.3	-0.304279627	3.82E-10
RP11.422P24.11	-0.304004861	3.97E-10
RP11.529E10.6	-0.303868468	4.04E-10
AC114730.11	-0.303414053	4.31E-10
BRWD1.AS2	-0.303122648	4.48E-10
RP11.539L10.3	-0.303100616	4.50E-10
RP11.452L6.7	-0.303007276	4.55E-10
RP11.1293J14.1	-0.302826035	4.67E-10
FLJ37453	-0.30264989	4.78E-10
RP11.344B5.2	0.302379167	4.97E-10
RP11.523H24.3	-0.301595435	5.53E-10
RP1.80N2.2	0.301258761	5.79E-10
CTBP1.AS	-0.301059312	5.95E-10
FLJ31356	-0.300769583	6.19E-10
RP11.572O17.1	-0.300576266	6.36E-10
RP11.174G6.5	-0.299990457	6.89E-10
KMT2E.AS1	-0.29896584	7.92E-10
AC009120.6	-0.298858744	8.03E-10
SEMA3F.AS1	-0.298479654	8.46E-10
RP11.530C5.1	0.298346585	8.61E-10
RP11.552F3.10	-0.297455625	9.72E-10
RP11.390P24.1	-0.29738015	9.81E-10
RP4.620E11.8	-0.29721185	1.00E-09
CTD.3094K11.1	-0.29715039	1.01E-09
RP11.166P13.3	-0.2969695	1.04E-09
RP11.420L9.5	0.296207529	1.15E-09
AC093495.4	-0.296055965	1.17E-09
RP11.260M2.1	-0.295918058	1.19E-09
RP11.93H24.3	-0.295683235	1.23E-09
RP11.701H24.7	-0.29514593	1.33E-09
C17orf100	-0.295048727	1.34E-09
CTD.2547G23.4	-0.294863841	1.38E-09
RP11.250B2.6	-0.294289122	1.49E-09
CTD.3184A7.4	-0.294184625	1.51E-09
RP11.127B20.2	-0.294158122	1.51E-09
CTA.223H9.9	-0.293923887	1.56E-09
SEMA3B.AS1	-0.293883662	1.57E-09
RP11.257O5.4	-0.293253432	1.71E-09
AC062029.1	-0.292915323	1.78E-09
AC020594.5	-0.292796398	1.81E-09
RP4.605O3.4	-0.29171026	2.09E-09
LINC01024	-0.291405293	2.18E-09
ZSCAN16.AS1	0.291274451	2.22E-09
RP11.158I9.8	-0.291221329	2.23E-09
AC084125.4	-0.291162997	2.25E-09
RP11.1275H24.1	-0.290739863	2.38E-09
NDUFV2.AS1	-0.29072334	2.38E-09
RP11.435O5.4	-0.290559987	2.43E-09
CTC.523E23.11	-0.290348469	2.50E-09
LINC01290	-0.289838842	2.68E-09
RP11.977G19.5	-0.289674172	2.74E-09
SLC22A18AS	0.28965617	2.74E-09
CTD.2267D19.3	-0.289554875	2.78E-09
RUSC1.AS1	-0.28955277	2.78E-09
LINC01564	-0.28901252	2.98E-09
RP11.727F15.9	-0.289010177	2.98E-09
RP11.1399P15.1	0.288973128	3.00E-09
NR2F1.AS1	0.288939543	3.01E-09
LINC01431	-0.288899586	3.03E-09
RP11.347I19.8	-0.288410922	3.23E-09
RP11.568J23.8	-0.288408815	3.23E-09
TMEM254.AS1	-0.288257536	3.29E-09
RP11.356B19.11	-0.288128716	3.35E-09
AP000704.5	-0.287817097	3.49E-09
RP11.295H24.4	-0.287694407	3.54E-09
RP11.73M18.8	0.287604794	3.58E-09
CTD.2015H6.3	-0.287311276	3.72E-09
LINC01436	0.287144307	3.80E-09
AC142472.6	-0.286731117	4.01E-09
AC002550.6	-0.286507178	4.13E-09
LINC00482	-0.286385949	4.20E-09
CTD.2566J3.1	-0.286235051	4.28E-09
LA16c.OS12.2	-0.285596914	4.65E-09
RP11.758H9.2	-0.285525359	4.69E-09
RP11.708J19.1	-0.2851498	4.92E-09
RP11.429J17.7	-0.285127765	4.94E-09
RP11.33N14.3	-0.28498473	5.03E-09
AP001065.15	-0.284974692	5.03E-09
RP11.46D6.1	0.284941115	5.06E-09
RP1.178F15.4	-0.284007696	5.70E-09
SNHG16	0.283899572	5.78E-09
SCGB1B2P	-0.283810954	5.85E-09
CTD.2313J17.5	-0.283600577	6.00E-09
LINC01144	-0.28259022	6.83E-09
RP1.170O19.14	-0.282414723	6.99E-09
TOB1.AS1	-0.281642967	7.71E-09
RP11.77H9.2	-0.281610162	7.74E-09
GAS5	-0.281557454	7.79E-09
FAM83C.AS1	-0.281381277	7.97E-09
LIPE.AS1	-0.280895234	8.47E-09
CTB.31O20.4	-0.280086426	9.38E-09
RP11.499O7.7	-0.280007247	9.48E-09
NCK1.AS1	0.279812874	9.71E-09
PSORS1C3	-0.279359102	1.03E-08
RP11.872J21.3	-0.279270263	1.04E-08
CTD.2537I9.12	-0.279098261	1.06E-08
CTA.292E10.6	-0.278988203	1.08E-08
SCHLAP1	-0.278865803	1.09E-08
ALMS1.IT1	0.278822504	1.10E-08
RP11.517P14.2	0.278377158	1.16E-08
RP11.293A21.1	-0.278120132	1.20E-08
SNHG20	-0.278053558	1.21E-08
CTD.2349P21.12	-0.277752964	1.26E-08
MNX1.AS1	-0.277746676	1.26E-08
AC016747.3	0.277257736	1.34E-08
SBF2.AS1	0.277061928	1.37E-08
LINC00894	-0.276746767	1.43E-08
LINC01004	-0.276712565	1.43E-08
RP11.218F10.3	-0.276674239	1.44E-08
RP11.448A19.1	-0.27660465	1.45E-08
RP11.165D7.5	-0.276390274	1.49E-08
RP1.267L14.6	-0.276378904	1.49E-08
CTD.2528L19.6	-0.276158197	1.53E-08
RP11.159N11.4	-0.275842746	1.60E-08
CTD.2287O16.5	-0.275654281	1.63E-08
RP11.312B8.1	-0.275265335	1.71E-08
RP11.157P1.4	-0.27517391	1.73E-08
RP11.283G6.4	0.274698537	1.84E-08
RP4.563E14.1	-0.274682875	1.84E-08
AC005387.2	-0.274377299	1.91E-08
PXN.AS1	-0.273024522	2.26E-08
RP11.1060J15.9	0.27204268	2.55E-08
RP11.407N17.4	-0.271665683	2.67E-08
RP11.17E13.2	-0.271626698	2.68E-08
CTC.246B18.10	-0.271597458	2.69E-08
RP11.490M8.1	-0.271594277	2.69E-08
RP11.723O4.2	-0.270987809	2.90E-08
RP11.707P17.2	-0.270421906	3.10E-08
ZNF529.AS1	-0.270334249	3.14E-08
RP1.206D15.6	-0.270226676	3.18E-08
CTD.3025N20.3	-0.270041507	3.25E-08
CTC.205M6.5	-0.269810674	3.34E-08
RP11.480A16.1	-0.26923213	3.58E-08
RP11.571M6.18	-0.26907529	3.65E-08
RP11.10C24.2	-0.268927548	3.72E-08
RP11.44N12.5	0.268241366	4.04E-08
RP4.816N1.6	-0.267646809	4.34E-08
KB.1410C5.5	-0.267516413	4.41E-08
RP11.568N6.1	-0.267147491	4.60E-08
AL450992.2	0.2670952	4.63E-08
RP11.873E20.1	-0.266724705	4.84E-08
RP11.141C7.4	-0.266671937	4.87E-08
AC093323.3	-0.266553747	4.94E-08
CTB.113I20.2	-0.266520232	4.96E-08
RP11.417E7.2	0.26649711	4.98E-08
RP11.739N20.2	-0.266469276	4.99E-08
AP000695.4	0.266249257	5.13E-08
RP11.809O17.1	0.265982648	5.29E-08
SPAG5.AS1	-0.265939661	5.32E-08
RP11.700J17.1	-0.265825229	5.39E-08
RP11.1020A11.2	-0.265568059	5.56E-08
RP11.259N19.1	0.265331109	5.72E-08
RP11.582E3.6	0.265285919	5.75E-08
SPTY2D1.AS1	-0.26523424	5.79E-08
RP11.996F15.4	-0.265088995	5.89E-08
ABHD11.AS1	-0.263690574	6.95E-08
RP11.473M20.9	0.263686692	6.95E-08
SEPSECS.AS1	-0.263497873	7.11E-08
RP11.14N7.2	0.263199169	7.36E-08
RP11.503E24.2	-0.262936646	7.59E-08
LENG8.AS1	-0.262905307	7.62E-08
MAST4.AS1	-0.262404705	8.08E-08
AC084117.3	0.26240392	8.08E-08
AC022007.5	-0.262341006	8.14E-08
RP11.147L13.15	-0.262312873	8.17E-08
RP11.73K9.2	-0.262204044	8.27E-08
ENTPD3.AS1	-0.262105109	8.37E-08
CTC.281F24.1	-0.2619728	8.50E-08
DYNLL1.AS1	0.261908067	8.57E-08
LINC00672	-0.261887462	8.59E-08
RP11.467D6.1	-0.261831742	8.64E-08
RP1.20C7.6	-0.261444935	9.04E-08
CTD.2033D15.2	0.261254261	9.25E-08
AC009005.2	-0.261215455	9.29E-08
RP4.717I23.3	-0.260805485	9.74E-08
TMEM92.AS1	0.259913767	1.08E-07
CTB.50L17.9	-0.259765552	1.10E-07
HOXB.AS3	-0.259285562	1.16E-07
RP1.30M3.5	-0.258980336	1.20E-07
RP5.894A10.2	-0.258770245	1.23E-07
AC009404.2	-0.258708531	1.24E-07
RP11.481J2.4	-0.258680863	1.25E-07
RP11.972P1.10	-0.258594264	1.26E-07
RP11.66N24.3	-0.258571268	1.26E-07
HOTAIRM1	-0.258283558	1.31E-07
RP11.3P17.5	-0.25754799	1.42E-07
AF129075.5	-0.257443327	1.44E-07
UCA1	-0.257392734	1.45E-07
RP11.15A1.2	-0.257309334	1.46E-07
RP11.727F15.13	-0.257119045	1.49E-07
N4BP2L2.IT2	-0.256954565	1.52E-07
CTC.429L19.3	-0.256796736	1.55E-07
RP11.158K1.3	-0.256324983	1.64E-07
RP11.139H15.5	0.255936145	1.71E-07
RP11.211G23.2	0.25580473	1.74E-07
RP11.92C4.6	0.255226243	1.85E-07
AC139887.4	-0.254664557	1.98E-07
RP11.536K7.3	0.254368098	2.04E-07
RP11.806H10.4	0.254337085	2.05E-07
RP11.521B24.5	-0.253936856	2.15E-07
LINC00174	-0.253915808	2.15E-07
RP11.175O19.4	-0.253879552	2.16E-07
RALY.AS1	-0.253504859	2.25E-07
RP11.461A8.4	-0.252565475	2.51E-07
RP11.554I8.2	0.252555173	2.51E-07
RP1.257I20.14	-0.252389565	2.56E-07
CH17.262A2.1	-0.252317677	2.58E-07
OCIAD1.AS1	-0.252150762	2.63E-07
RP11.427L15.2	-0.25209455	2.64E-07
RP11.68I3.4	-0.251837418	2.72E-07
Z83851.4	0.251810813	2.73E-07
LL0XNC01.7P3.1	-0.251719881	2.76E-07
RP5.908M14.9	-0.251344337	2.88E-07
CTD.3099C6.11	-0.251063111	2.97E-07
RP11.165A20.3	0.250877778	3.03E-07
AC018816.3	0.250765801	3.07E-07
RP11.727A23.5	-0.250675867	3.10E-07
RP11.305K5.1	-0.250657472	3.11E-07
RP11.347C18.5	-0.250226158	3.26E-07
SHANK3	0.249712169	3.45E-07
CH17.189H20.1	0.2490993	3.69E-07
RP11.686G8.2	-0.248406959	3.99E-07
LINC01410	-0.248339652	4.02E-07
RP11.131L12.4	-0.248143113	4.11E-07
LINC01420	-0.247884113	4.23E-07
AC009299.3	0.247804085	4.26E-07
RP5.823G15.5	-0.247180699	4.57E-07
GS1.124K5.11	-0.2468435	4.74E-07
RP11.1348G14.8	-0.24683684	4.74E-07
RP11.283G6.3	-0.246097723	5.14E-07
XXbac.BPG181B23.7	0.245664359	5.39E-07
RP4.545L17.11	-0.245199066	5.68E-07
FOXCUT	0.245196905	5.68E-07
C10orf25	0.245152677	5.70E-07
AC006277.2	-0.245015201	5.79E-07
RP11.567M16.6	-0.244614626	6.05E-07
RP11.358L22.3	-0.244576539	6.07E-07
RP4.612B15.3	0.244242433	6.30E-07
RP11.319G6.1	-0.244215061	6.32E-07
RP11.186N15.3	-0.243842124	6.58E-07
RP11.574F21.2	-0.243812131	6.60E-07
AC027601.1	-0.243541796	6.80E-07
RP11.651L5.3	-0.243488726	6.84E-07
AC090587.5	0.24320284	7.05E-07
TOLLIP.AS1	-0.243117886	7.12E-07
INE1	-0.243002848	7.21E-07
RP11.88E10.5	0.242963823	7.24E-07
RP4.758J18.7	-0.242284643	7.79E-07
RP11.973H7.3	-0.242237481	7.83E-07
RP11.572O6.1	-0.241721191	8.27E-07
RP5.827C21.4	-0.241625629	8.36E-07
SNHG12	-0.241523123	8.45E-07
RP11.666A8.12	-0.240889533	9.05E-07
CTD.2639E6.9	-0.240606083	9.32E-07
RP13.131K19.6	-0.240472625	9.46E-07
RP11.143K11.7	-0.240456277	9.48E-07
AC011330.13	-0.240046406	9.90E-07
RP11.365N19.2	-0.23987495	1.01E-06
CTB.131K11.1	0.239873038	1.01E-06
RP11.706O15.1	-0.239533417	1.05E-06
CTD.2561J22.5	-0.239425364	1.06E-06
RP11.165J3.6	-0.239056026	1.10E-06
RP11.526I2.5	-0.238996404	1.11E-06
RP11.680A11.5	0.238870153	1.12E-06
RP11.28H5.2	-0.238844135	1.13E-06
RP1.266L20.2	-0.238816494	1.13E-06
RP11.499F3.2	-0.238708804	1.14E-06
CTC.542B22.2	-0.238656912	1.15E-06
TMEM191A	-0.238382598	1.18E-06
RP11.502I4.3	-0.238244861	1.20E-06
RP11.408A13.4	-0.238155904	1.21E-06
SCARNA9	-0.238152123	1.21E-06
OGFRP1	0.237941602	1.24E-06
AP001372.2	-0.237559843	1.29E-06
LA16c.306A4.1	-0.237559631	1.29E-06
MALAT1	-0.237524898	1.29E-06
AC000068.10	-0.237498855	1.30E-06
AC107081.5	-0.237278707	1.33E-06
CTD.2270L9.4	-0.237277175	1.33E-06
RP11.571M6.17	-0.237139068	1.35E-06
RP11.521I2.3	-0.237083724	1.36E-06
LINC01133	0.236883437	1.38E-06
RP11.4O1.2	-0.236814856	1.39E-06
RP11.1105G2.3	-0.236771266	1.40E-06
RP11.479G22.8	0.236480475	1.44E-06
RP11.385F5.5	-0.236303855	1.47E-06
LINC01573	-0.236244411	1.48E-06
TMEM161B.AS1	-0.236055551	1.51E-06
FLJ20021	0.236014019	1.52E-06
RP5.864K19.4	0.235960145	1.53E-06
RP11.356O9.2	-0.235870432	1.54E-06
TCEB3.AS1	-0.235599678	1.58E-06
RP11.299H21.1	-0.235540728	1.59E-06
RP4.740C4.7	-0.235195687	1.65E-06
SNHG7	-0.235119513	1.67E-06
RP11.199F11.2	-0.235115958	1.67E-06
RP11.114H24.6	-0.235086344	1.67E-06
RP1.283E3.8	-0.234873743	1.71E-06
CTD.2342J14.6	-0.234831381	1.72E-06
RP11.74J13.9	-0.234756462	1.73E-06
RP11.967K21.1	0.234601515	1.76E-06
CTD.2554C21.3	-0.234377057	1.80E-06
RP11.33B1.4	-0.234253756	1.82E-06
RP11.162A12.2	0.233985787	1.87E-06
MAGI2.AS3	0.233954048	1.88E-06
RP11.434B12.1	-0.233797996	1.91E-06
COLCA1	-0.233507547	1.97E-06
RP11.324I22.3	0.233445197	1.98E-06
LINC01569	-0.233430302	1.99E-06
LINC00667	0.233425189	1.99E-06
ZNF561.AS1	-0.233332593	2.01E-06
RP11.523H20.3	-0.232889962	2.10E-06
ASMTL.AS1	-0.232665483	2.15E-06
RP11.15L13.4	-0.232444887	2.20E-06
RP1.239B22.5	0.232303544	2.23E-06
CTD.2517M22.17	-0.23220201	2.26E-06
AP001462.6	-0.232074266	2.28E-06
RP11.21B23.2	0.23201679	2.30E-06
RP11.54O7.17	-0.231380683	2.45E-06
LINC00900	-0.230734504	2.62E-06
RP11.153F5.7	-0.230707805	2.63E-06
AC002398.13	-0.230524238	2.68E-06
CAHM	-0.230237765	2.76E-06
RP11.817O13.8	-0.230170689	2.78E-06
CTD.2521M24.9	0.229533733	2.96E-06
CTB.129O4.1	-0.22926596	3.05E-06
CROCCP2	-0.229037124	3.12E-06
HMGN3.AS1	0.228958203	3.14E-06
RP5.1074L1.4	-0.228700447	3.23E-06
LINC01503	0.228661381	3.24E-06
LINC00969	-0.228598767	3.26E-06
RP11.195F19.9	0.228300255	3.36E-06
RP5.884G6.2	0.227844432	3.52E-06
LINC00857	0.227385721	3.69E-06
SUCLA2.AS1	-0.2273237	3.71E-06
RP1.292L20.3	0.227271738	3.73E-06
RP1.266L20.9	-0.226802225	3.91E-06
CYP4F26P	-0.226531069	4.02E-06
RP3.339A18.6	-0.226511727	4.03E-06
RP1.63M2.7	-0.226475311	4.04E-06
AC005076.5	-0.226359859	4.09E-06
RP11.1148L6.5	0.226339533	4.10E-06
RP1.30M3.6	-0.226301091	4.11E-06
CTC.526N19.1	0.226273007	4.12E-06
ZNF528.AS1	-0.22589579	4.28E-06
RBPMS.AS1	-0.225405834	4.50E-06
RP5.1068E13.7	-0.225353423	4.52E-06
LINC01176	-0.224746855	4.80E-06
ABALON	0.224514101	4.92E-06
NPPA.AS1	-0.224395359	4.97E-06
AC006378.2	-0.223879016	5.24E-06
LINC01376	-0.223864585	5.24E-06
TRAPPC12.AS1	-0.223384273	5.50E-06
RP11.84A19.3	-0.22328092	5.56E-06
CTA.984G1.5	-0.223084541	5.67E-06
RP11.91J19.3	-0.22295404	5.74E-06
CAPN10.AS1	-0.222942991	5.75E-06
CTD.2349P21.10	-0.222808469	5.82E-06
RP11.571I18.4	-0.222484647	6.01E-06
RNASEH1.AS1	0.22224378	6.16E-06
LINC01224	-0.222122576	6.23E-06
CTC.490G23.2	0.221579926	6.57E-06
RP11.440D17.4	-0.221171493	6.84E-06
ALG13.AS1	-0.22104196	6.93E-06
GS1.279B7.2	0.220816498	7.08E-06
LINC00324	-0.220750123	7.13E-06
RP11.540O11.1	-0.22043234	7.35E-06
CTD.3116E22.8	-0.220428556	7.36E-06
AC007128.1	-0.220031368	7.65E-06
LINC00265	-0.219935345	7.72E-06
NARF.IT1	-0.219920451	7.73E-06
RP11.15A1.8	-0.219755014	7.86E-06
RP11.785H5.1	0.21972886	7.88E-06
CTD.2017D11.1	-0.219578892	7.99E-06
CTC.471J1.11	-0.219572937	8.00E-06
RP11.24F11.2	0.219290408	8.22E-06
RP11.307L14.1	0.218486366	8.89E-06
CTC.444N24.6	-0.21843613	8.93E-06
XXbac.B135H6.18	-0.217729276	9.56E-06
LINC00959	-0.217542418	9.74E-06
RP11.429J17.2	-0.217076939	1.02E-05
CTC.510F12.7	-0.2167732	1.05E-05
CTD.2619J13.3	-0.216577545	1.07E-05
AC104667.3	-0.215956911	1.13E-05
MAPKAPK5.AS1	-0.215902585	1.14E-05
RP11.562A8.4	-0.215681346	1.16E-05
RP11.248J18.3	0.215354008	1.20E-05
MIATNB	0.215310096	1.21E-05
RP11.738E22.3	-0.214766224	1.27E-05
EPB41L4A.AS1	-0.214531874	1.30E-05
ST7.AS1	0.21434939	1.32E-05
RP11.127B20.3	-0.214197484	1.34E-05
SPACA6P	-0.214159338	1.35E-05
RP11.713M15.2	-0.213803124	1.39E-05
RP1.27K12.4	-0.213774827	1.40E-05
XXbac.B476C20.9	-0.213767376	1.40E-05
RP11.1149O23.3	0.212994592	1.50E-05
RP11.458J1.1	-0.21227432	1.61E-05
AC002128.5	-0.212262282	1.61E-05
RP5.1056H1.2	-0.211836558	1.68E-05
RP4.756H11.3	-0.211587116	1.72E-05
YTHDF3.AS1	-0.211142027	1.79E-05
CTD.2349P21.9	-0.210261068	1.94E-05
RP11.626G11.4	-0.209897081	2.01E-05
GS1.124K5.4	-0.209862129	2.02E-05
ATP6V0E2.AS1	-0.209652493	2.06E-05
RP11.519G16.5	-0.20840794	2.31E-05
MIR600HG	-0.208233587	2.34E-05
RP3.402G11.25	-0.208231587	2.34E-05
RP11.159D12.2	-0.208204854	2.35E-05
CTD.2649C14.2	-0.207851258	2.43E-05
MIR762HG	-0.207384753	2.53E-05
RP11.15A1.9	-0.207184102	2.58E-05
AC093375.1	-0.206813673	2.67E-05
TPT1.AS1	-0.206523797	2.74E-05
RP11.510J16.5	-0.206148313	2.84E-05
CTB.36H16.2	-0.205842237	2.92E-05
RP11.126L15.4	-0.205835812	2.92E-05
RP11.389C8.2	0.205601804	2.98E-05
RP1.193H18.2	-0.205452227	3.03E-05
SNHG15	0.205312688	3.06E-05
RP11.395N3.2	-0.205163294	3.11E-05
GHRLOS	-0.204754961	3.22E-05
RP13.188A5.1	-0.20440027	3.33E-05
RP11.563N4.1	-0.204057531	3.43E-05
PSMA3.AS1	-0.203952269	3.47E-05
RP4.714D9.5	-0.203392918	3.65E-05
LINC00519	0.202845656	3.83E-05
TAPT1.AS1	-0.202377551	3.99E-05
RP1.92O14.6	-0.202258463	4.04E-05
RP11.162A12.4	0.202111346	4.09E-05
AC093818.1	0.201695821	4.25E-05
RP3.465N24.6	-0.201431793	4.35E-05
KB.431C1.5	-0.20126838	4.41E-05
CTD.3138B18.6	-0.201129712	4.47E-05
ZNF582.AS1	-0.200970471	4.53E-05
AC009506.1	-0.200964283	4.53E-05
CTC.479C5.10	-0.200622203	4.67E-05
DKFZP434I0714	-0.200275506	4.82E-05
RP11.384L8.1	-0.199881009	4.99E-05
CTD.3065J16.9	-0.199839918	5.01E-05
AC144831.1	-0.199346687	5.23E-05
RP11.448G15.3	-0.198637255	5.57E-05
SSSCA1.AS1	-0.198415531	5.68E-05
TUG1	-0.198211632	5.78E-05
RP1.12G14.7	0.198075789	5.85E-05
RP1.244F24.1	0.198066573	5.86E-05
AC074212.6	-0.197906277	5.94E-05
RP11.95D17.1	-0.197764085	6.01E-05
AF131215.2	-0.197751559	6.02E-05
EIF3J.AS1	-0.197619302	6.09E-05
LINC00526	0.197345894	6.24E-05
RP11.119B16.2	-0.197191846	6.32E-05
DNM3OS	0.196875774	6.50E-05
PITPNA.AS1	-0.196710226	6.60E-05
ST3GAL4.AS1	-0.196404818	6.77E-05
PDCD4.AS1	0.195692088	7.21E-05
CTD.3222D19.12	-0.195541153	7.30E-05
BHLHE40.AS1	0.195529858	7.31E-05
RP11.104L21.3	-0.195492606	7.33E-05
RP4.665J23.1	0.195429781	7.37E-05
RP11.110I1.13	-0.195126896	7.57E-05
LINC00865	-0.194942869	7.69E-05
LINC00960	-0.194377576	8.07E-05
RP11.477H21.2	-0.194203607	8.20E-05
MAP3K14.AS1	-0.194012931	8.33E-05
CH17.360D5.2	0.193486526	8.72E-05
RP11.329L6.2	-0.193413695	8.77E-05
RP11.403I13.8	0.193376583	8.80E-05
XXyac.YX65C7_A.2	0.193268642	8.88E-05
KB.1507C5.2	-0.193134999	8.98E-05
CTB.25B13.12	0.193018702	9.07E-05
RP11.178L8.7	-0.193015728	9.08E-05
AGBL5.IT1	-0.192798021	9.25E-05
RP11.46A10.5	-0.192774045	9.27E-05
RP1.40E16.12	-0.192702385	9.32E-05
RP11.791G15.2	0.19236525	9.60E-05
BBOX1.AS1	0.192210592	9.72E-05
RP4.647C14.2	0.192191398	9.74E-05
UGDH.AS1	-0.192133672	9.79E-05
RP11.91G21.1	-0.191966602	9.93E-05
LLNLR.268E12.1	-0.191662889	0.000101876
HYI.AS1	-0.191528618	0.000103046
RP11.314N13.3	-0.191513462	0.000103179
PCBP1.AS1	-0.191194765	0.00010601
MMP25.AS1	0.190421	0.000113189
CTA.204B4.2	-0.190393976	0.000113448
ERVH48.1	-0.190297722	0.000114374
HOXA10.AS	0.190032721	0.000116962
CTD.2021H9.3	-0.190016764	0.000117119
RP11.554J4.1	-0.189555892	0.000121756
RP1.39G22.7	-0.189546797	0.00012185
RP11.434E6.4	0.189416427	0.000123193
AP000692.9	-0.189251167	0.000124916
RP3.412A9.16	-0.189213159	0.000125316
ZNF790.AS1	-0.1890322	0.000127235
RP11.656D10.3	-0.188993407	0.000127649
MMP24.AS1	-0.188877196	0.0001289
RP11.337N6.3	0.18876308	0.000130139
RP11.339B21.10	0.188598127	0.00013195
LA16c.83F12.6	-0.188452074	0.000133573
FAM13A.AS1	-0.188413729	0.000134002
RP11.37B2.1	-0.188278455	0.000135527
RP11.96B2.1	-0.18826762	0.00013565
CTD.2026K11.6	-0.188252806	0.000135818
ALOX12.AS1	-0.188099894	0.000137564
MKLN1.AS	0.188079663	0.000137797
RP11.332M2.1	0.187783933	0.00014124
CTC.428H11.2	-0.187659862	0.000142708
RP11.150O12.6	-0.187612516	0.000143273
PINK1.AS	-0.187550171	0.000144019
RP11.73M18.6	0.18754762	0.000144049
RP11.506M12.1	-0.187039054	0.000150274
RP11.84A14.4	-0.186753796	0.000153874
RGS5	-0.186733247	0.000154137
RP11.332H14.1	0.186617536	0.000155623
KB.431C1.4	-0.186585121	0.000156042
AL022341.3	-0.185879684	0.000165419
AC083843.1	-0.185733405	0.000167428
RP11.89C3.4	0.185480075	0.000170963
GTSE1.AS1	-0.185264644	0.000174023
BAALC.AS1	0.185219686	0.000174668
RP11.722E23.2	-0.185129011	0.000175976
NFYC.AS1	-0.184958304	0.000178463
BACE1.AS	-0.18455856	0.000184417
RP11.115C21.2	-0.184507072	0.000185197
RP11.131L12.3	-0.18443129	0.000186351
HMGA1P4	-0.18417749	0.000190266
RP11.296O14.3	0.184064989	0.000192025
KB.1460A1.5	-0.183714108	0.000197611
CTB.31N19.3	0.183632116	0.000198939
RHPN1.AS1	-0.183599521	0.000199468
AC009120.5	-0.183513742	0.000200869
RP13.36G14.4	-0.183356147	0.000203467
RP11.266L9.8	-0.183339891	0.000203737
RP11.54O7.11	-0.182678719	0.000214995
EPB41L4A.AS2	-0.182574491	0.000216822
AC007228.9	-0.182531791	0.000217575
PVT1	0.182422771	0.000219508
RP4.755D9.1	-0.182408975	0.000219753
CTD.3216D2.5	-0.182204946	0.000223418
RP11.297D21.4	-0.182094467	0.000225425
EBLN3	0.181954105	0.000228001
AC015849.19	-0.181586449	0.000234878
RP11.321A17.6	0.181559616	0.000235387
CTD.2537I9.18	-0.181381783	0.000238789
RP11.490B18.6	-0.180598447	0.000254331
RP4.584D14.5	-0.180445196	0.00025748
CTB.113P19.5	-0.180242373	0.000261703
RP11.455F5.3	-0.180036426	0.000266058
RP3.325F22.3	-0.179995051	0.000266941
CTD.2245F17.3	-0.179723435	0.000272806
RP11.492I21.1	-0.179658669	0.000274222
UMAD1	0.179655615	0.000274289
CTC.429P9.1	-0.179558482	0.000276426
RP5.997D16.2	-0.179525616	0.000277153
GS1.393G12.14	-0.179468061	0.000278429
CTC.444N24.8	-0.179408448	0.000279758
RP11.712L6.5	-0.179358341	0.000280879
RP11.649A18.12	0.178942131	0.000290354
RP11.872J21.5	-0.178865503	0.000292131
PP7080	0.178377892	0.000303676
LINC00665	-0.178293618	0.000305714
RP11.5C23.2	-0.178042963	0.000311851
RP11.483F11.7	-0.178005125	0.000312788
GAS5.AS1	-0.177485976	0.000325903
FEZF1.AS1	0.177478026	0.000326108
RP11.299J3.8	-0.177353625	0.000329328
LINC01082	-0.177197284	0.000333416
RP11.50I19.2	-0.177188757	0.000333641
RP11.412D9.4	0.177090869	0.000336226
RP11.254F7.2	0.177050667	0.000337293
CTD.3220F14.3	-0.177044995	0.000337444
RP11.379F4.8	-0.176535076	0.000351265
TNRC6C.AS1	-0.176239063	0.000359527
RP11.464F9.20	-0.176044172	0.000365066
RP4.724E16.2	-0.175903643	0.000369109
RP5.1021I20.1	0.175554252	0.000379342
GLIDR	-0.175407263	0.000383726
RP11.983P16.4	-0.17524047	0.000388757
RP11.999E24.3	-0.175230417	0.000389062
RP3.508I15.22	-0.17522564	0.000389208
AC062017.1	-0.174984703	0.000396592
PPP1R26.AS1	-0.174867677	0.000400225
AC124789.1	-0.174670848	0.000406407
AC124944.5	-0.174636519	0.000407494
RP13.401N8.1	-0.174328128	0.000417382
RP11.108L7.15	-0.174000545	0.00042813
MATN1.AS1	-0.173906378	0.000431267
RP11.78O7.2	-0.173564978	0.000442819
RP11.1017G21.6	-0.173493639	0.000445269
RP11.67L2.2	0.173461041	0.000446393
RP3.368A4.5	-0.172932916	0.000464971
RP11.338N10.3	-0.172777753	0.000470564
RP1.309F20.3	-0.172696477	0.000473519
TTTY14	-0.172386748	0.000484938
RP11.191L17.1	-0.172070858	0.000496846
RP11.108K3.1	0.171940258	0.000501849
RP11.403P17.6	-0.171409382	0.000522669
AC068580.5	0.171246003	0.000529236
ST20.AS1	0.170978092	0.00054017
SNHG11	-0.170960782	0.000540884
RP4.591C20.9	0.170932835	0.000542038
CTD.3214K23.1	-0.17083319	0.000546172
RP11.124N2.1	-0.170475838	0.000561237
RP11.390K5.6	-0.170038641	0.000580193
RP11.378A13.1	-0.169964425	0.000583469
CTA.390C10.10	-0.16972243	0.000594271
RP5.963E22.6	-0.169664188	0.000596898
RP11.387M24.5	-0.169594078	0.000600075
RP11.488C13.5	-0.169472736	0.000605611
RP11.715J22.3	-0.169418859	0.000608084
CTD.2574D22.4	-0.168825961	0.000635924
RP11.336A10.4	0.168670418	0.000643421
RP1.28H20.3	-0.168605673	0.000646566
TMPO.AS1	0.168452505	0.000654062
CTC.232P5.1	-0.168391627	0.000657064
RP11.554E23.4	-0.168314608	0.000660879
RP11.164P12.4	0.168240084	0.000664591
CELSR3.AS1	-0.168104569	0.00067139
LA16c.380H5.5	-0.168030662	0.000675125
CTC.471J1.2	-0.167840971	0.0006848
AC017074.2	0.167757704	0.000689088
PRKAG2.AS1	0.167724996	0.000690779
RP11.86H7.7	-0.167601717	0.000697186
AC005154.6	-0.167569048	0.000698894
LINC01518	-0.167351719	0.00071035
RP13.516M14.10	-0.167229327	0.000716878
RP11.890B15.3	0.166972901	0.000730735
RP11.968A15.2	-0.166913589	0.000733976
CCDC183.AS1	-0.166447161	0.000759925
RP5.855D21.1	-0.16639964	0.000762616
AP001434.2	0.166190378	0.000774571
RP11.972P1.11	-0.166158002	0.000776436
DNAJC3.AS1	-0.166041321	0.000783191
RP11.10C24.1	0.165589528	0.000809866
RP11.454E5.4	0.165502515	0.000815099
U47924.31	-0.165471279	0.000816985
RP11.46C24.7	-0.165187664	0.000834296
RP11.385F5.4	-0.16439941	0.000884205
CTB.58E17.3	-0.163574889	0.00093935
RP11.242D8.1	-0.163297035	0.000958637
SERTAD4.AS1	0.163231969	0.000963206
RP4.616B8.4	-0.162673344	0.001003267
CTD.2152M20.2	-0.162332427	0.001028465
RP11.505K9.1	-0.162285262	0.001031997
AC108676.1	0.162180466	0.001039884
RP5.943J3.2	-0.16210728	0.001045425
RP11.522I20.3	0.161771795	0.001071175
XXbac.BPG252P9.10	0.16173316	0.001074178
RP11.524H19.2	0.161707146	0.001076204
RP11.346C20.4	-0.161480162	0.001094033
KDM4A.AS1	-0.161226381	0.001114289
RP11.717A5.2	-0.160960526	0.001135879
LINC00638	0.16091947	0.001139247
RP11.783K16.13	-0.160906062	0.001140349
RP11.800A3.4	0.160645649	0.001161947
HOTTIP	-0.160439997	0.001179269
CTD.2203K17.1	-0.160247684	0.001195683
LINC00680	0.160221736	0.001197913
RP11.425M5.7	-0.160088508	0.001209427
RP11.119F7.5	-0.159900871	0.001225815
ZFY.AS1	-0.159827311	0.001232295
RP11.380L11.4	-0.159788173	0.001235756
PKD1P6	-0.15974496	0.001239587
EP300.AS1	-0.159589201	0.001253488
CTC.490E21.10	0.159460014	0.001265126
RP1.261D10.2	0.15944266	0.001266697
COX10.AS1	0.159361724	0.001274047
RP11.90L1.8	0.159274017	0.001282057
RP5.1125A11.6	-0.159159383	0.001292595
ANKRD10.IT1	-0.158944808	0.001312535
RP11.98D18.9	-0.158723212	0.001333424
RP11.53O19.3	-0.158695242	0.001336082
RP11.407N17.5	-0.158648881	0.001340499
MZF1.AS1	-0.15863697	0.001341636
HNRNPU.AS1	-0.158465498	0.001358102
RP3.402G11.27	-0.158240909	0.001379949
RP11.65L3.4	0.158171917	0.001386725
MCM3AP.AS1	-0.157939624	0.001409765
LINC00115	-0.157631922	0.001440825
PARD6G.AS1	-0.157589866	0.001445119
RP11.177J6.1	-0.1575752	0.001446619
RP11.225B17.2	0.15755393	0.001448797
RP11.324I22.4	-0.157273686	0.001477777
AF127577.8	-0.157045586	0.001501758
CTA.217C2.2	0.156790691	0.001528977
RP11.9E17.1	0.156679958	0.001540942
CTB.89H12.4	-0.156662591	0.001542826
RP11.235E17.6	-0.156629599	0.001546412
LINC00630	0.156563796	0.001553586
LINC01006	0.156504232	0.001560106
TRIM31.AS1	-0.156494229	0.001561204
RP11.156E6.1	-0.155912074	0.001626307
RP1.86C11.7	0.155322407	0.00169478
CTA.445C9.14	-0.155090753	0.001722396
KCTD21.AS1	-0.155090738	0.001722397
HCG18	0.154971533	0.001736768
RP3.395M20.8	-0.154488137	0.001796176
AC007383.3	-0.154178965	0.001835141
RP11.305E6.4	-0.15372013	0.001894397
RP11.353K11.1	-0.153695558	0.001897619
CTBP1.AS2	0.153483871	0.001925587
AC005519.4	-0.15317041	0.001967693
RP11.66B24.4	0.152678383	0.002035487
RP5.1024G6.5	-0.152305322	0.002088305
MAN1B1.AS1	0.152215578	0.002101197
AC068580.6	0.152119863	0.002115026
LL0XNC01.237H1.2	0.151611722	0.002189846
RP11.156K23.3	0.151333182	0.002231878
RP11.531F16.4	-0.150885411	0.002300992
LL22NC03.N14H11.1	-0.150773549	0.00231856
WFDC21P	-0.150714613	0.002327865
PIK3IP1.AS1	-0.15068227	0.002332986
RP11.421F16.3	0.150397995	0.002378441
RP5.1142A6.9	0.150366233	0.002383569
LINC00869	0.150357334	0.002385008
RP11.819C21.1	-0.150217674	0.002407691
RP11.661A12.9	-0.150033873	0.002437842
RP5.855D21.3	-0.15001621	0.002440758
RP1.198K11.5	0.149689168	0.00249532
AC004471.9	0.149110618	0.002594571
TINCR	-0.149040128	0.002606906
RP11.108K3.2	-0.149003201	0.00261339
RP11.284F21.9	-0.148587732	0.002687353
C1RL.AS1	0.148578576	0.002689004
LINC01123	-0.148241278	0.002750482
C10orf91	-0.148231266	0.002752326
OIP5.AS1	0.14810906	0.002774927
AP003068.9	0.147959922	0.002802738
AC079922.3	0.147948573	0.002804865
RP3.449M8.9	0.147928339	0.00280866
CTD.2012K14.8	0.14784678	0.002824006
RP11.638I8.1	-0.147543291	0.00288178
AC137932.5	-0.147328485	0.00292332
RP11.432J22.2	0.147171562	0.002954009
AF001548.5	0.147140173	0.002960183
RP11.438L19.1	-0.146969781	0.002993902
THAP9.AS1	-0.146627291	0.003062735
RP11.4C20.4	0.146476593	0.003093476
FMR1.IT1	-0.146441596	0.003100655
RP11.373D23.2	-0.146316088	0.003126524
RP11.82L18.2	-0.146226652	0.003145078
AC098973.2	-0.146215286	0.003147444
RP11.126K1.6	0.146182209	0.003154336
KCNMB2.AS1	-0.146009136	0.003190622
RP11.104N10.1	-0.145968948	0.003199101
AC004069.2	-0.145953619	0.003202341
RP11.422P24.10	-0.145830002	0.003228578
LINC00278	-0.145085235	0.003390816
RP3.523K23.2	0.144839816	0.003445875
RP4.758J18.10	-0.144815276	0.003451425
RP11.137H2.4	0.144694485	0.003478861
DLGAP1.AS2	-0.144612262	0.00349765
RP11.649A18.5	-0.144607135	0.003498825
ARRDC1.AS1	0.144602565	0.003499872
LINC01138	0.144524557	0.003517793
CTD.2047H16.2	-0.144406934	0.003544972
AL133243.1	0.14435995	0.003555882
RP1.43E13.2	-0.144116756	0.003612839
RP11.686D22.8	0.144062031	0.00362577
CTB.13F3.1	-0.143904013	0.003663342
LINC00476	0.143886859	0.003667442
ZNF883	-0.143723616	0.003706665
RP11.686D22.4	0.143578043	0.003741964
AC004067.5	0.143551656	0.003748395
LOXL1.AS1	-0.143447814	0.003773799
RP11.276H19.2	0.143396198	0.003786485
RP11.669E14.6	-0.143390591	0.003787865
RP11.549B18.1	-0.142901678	0.003909994
RP11.92K15.3	-0.142582674	0.00399159
RP11.410L14.2	-0.142527559	0.004005842
RP11.589N15.2	0.141678296	0.004231354
AC010883.5	-0.14135278	0.004320789
RP11.468E2.11	-0.140774206	0.004483975
RP11.328K4.1	-0.140683968	0.004509923
RP5.994D16.9	0.140655209	0.00451822
RP11.849F2.9	-0.140615232	0.004529778
DDX11.AS1	-0.140579722	0.004540066
RP11.1376P16.2	-0.140400356	0.004592357
SOCS2.AS1	-0.140264923	0.0046322
AC144831.3	-0.140091291	0.004683736
RP11.1082L8.3	0.140058121	0.00469364
LINC01184	0.139915848	0.004736335
LINC00491	0.139837733	0.004759925
RP11.367N14.2	0.139400001	0.004894088
RP11.342K6.1	0.139215506	0.004951649
LINC01003	-0.1389129	0.005047381
RP11.394O4.5	0.138810433	0.005080173
RP4.673M15.1	0.138699121	0.005116013
RP3.368A4.6	-0.138498384	0.005181222
RP11.266K4.9	-0.138233201	0.005268513
CTA.363E19.2	-0.138007167	0.00534396
RP11.384K6.6	-0.137838021	0.005401053
RP11.81A1.6	-0.137596773	0.005483432
LINC00852	-0.137398249	0.005552067
RP11.496H1.2	-0.137171434	0.005631429
PCAT19	0.137028181	0.005682076
FBXL19.AS1	-0.13638107	0.005916001
RP11.554A11.4	0.136315279	0.005940261
HCG25	-0.136251306	0.005963937
CTD.2132N18.2	-0.135977853	0.006066098
LBX2.AS1	0.135966824	0.006070251
CTD.2368P22.1	-0.135300908	0.006325788
LINC00936	-0.135241375	0.006349097
RP11.295G24.5	-0.134983685	0.006450877
RP11.214N9.1	-0.134911156	0.006479787
ASH1L.AS1	0.134655357	0.006582676
LINC01128	-0.134523682	0.006636207
FLVCR1.AS1	-0.134346139	0.006709004
AC068580.7	-0.134054188	0.006830266
RP11.44F14.2	0.133862172	0.006911085
UBAC2.AS1	-0.133764702	0.006952437
RP11.245D16.4	-0.13349595	0.007067605
RP3.467N11.1	0.133096344	0.007242004
LINC00847	-0.133062846	0.007256796
RP11.195B17.1	-0.133050829	0.00726211
LINC00853	-0.13294524	0.007308946
RP11.1191J2.5	-0.132714993	0.007412013
RP11.70D24.2	0.132705657	0.00741622
C14orf132	0.132580557	0.007472791
ADNP.AS1	-0.132533804	0.007494031
RP13.270P17.1	-0.132266629	0.007616453
ILF3.AS1	-0.131662384	0.007899931
AC007773.2	-0.131204339	0.008121056
CDC37L1.AS1	-0.131171142	0.008137294
WDR86.AS1	0.130697258	0.008372275
RP11.7F17.7	-0.130575088	0.008433827
RP11.610P16.1	-0.130429077	0.008507919
PPP3CB.AS1	-0.130331556	0.008557728
RP11.307C12.12	-0.129951374	0.008754394
RP11.47A8.5	-0.129937073	0.008761869
SNHG21	-0.129878582	0.008792504
CTD.2286N8.2	0.129866351	0.008798922
RP11.498P14.3	-0.129666841	0.008904203
RP11.796E10.1	-0.12911451	0.009201537
RP11.468E2.10	-0.129014512	0.009256303
RP11.83A24.2	-0.128641487	0.009463161
RP4.681N20.5	0.128415075	0.00959071
HCG11	0.128189451	0.009719333
RP11.10L12.4	-0.128097406	0.009772244
AC010504.2	-0.127602291	0.010061265
RP1.102E24.8	-0.127449411	0.010152028
CTD.2650P22.2	0.127136514	0.010340058
RP11.540B6.6	-0.127042619	0.010397082
RP11.359B12.2	0.126716368	0.010597392
HM13.IT1	-0.12658846	0.010676853
RP11.206M11.7	-0.126450021	0.01076345
RP11.799B12.4	0.12624493	0.010892883
RP11.353N4.6	0.125903191	0.011111619
TP73.AS1	0.125293831	0.011511311
CTD.2033C11.1	-0.125285782	0.011516674
RP11.732A21.3	0.125140396	0.011613934
RP11.690D19.3	-0.125123429	0.011625332
SERHL	-0.124927784	0.011757473
LINC00957	0.124649338	0.011947828
MID1IP1.AS1	-0.124573589	0.012000082
AC093110.3	-0.124562521	0.012007734
RP11.215P8.3	-0.123979066	0.012417255
RP5.1042I8.7	0.123764986	0.012570577
CTD.2555O16.4	0.123102601	0.013055601
AC099850.1	0.123016365	0.013119944
MBNL1.AS1	0.122567257	0.013459574
STK24.AS1	-0.122486549	0.013521421
SNHG6	0.122187677	0.013752635
RP11.83N9.5	0.122062044	0.013850861
RP11.73E17.2	0.122011498	0.013890554
GABPB1.AS1	-0.121742369	0.014103587
RP11.367G18.1	-0.121422265	0.014360705
RP11.245J9.5	-0.12140086	0.014378045
FLNB.AS1	-0.121394706	0.014383034
RP11.79P5.9	-0.121209347	0.014534001
RP11.521B24.3	0.120977629	0.014724684
TOPORS.AS1	0.120575655	0.015060686
CTC.338M12.5	-0.120573505	0.015062501
AC005253.2	-0.120456119	0.015161893
LINC01578	-0.120417436	0.015194772
CTD.2035E11.5	-0.120276188	0.015315359
RP11.276H7.2	-0.119932714	0.015612101
RP11.44M6.7	-0.119455152	0.016033057
RP11.390E23.6	-0.119108345	0.016344956
SNHG3	-0.119085175	0.016365983
RP11.138J23.1	-0.118962179	0.016477993
FIRRE	-0.118909792	0.016525905
RP6.74O6.6	0.118657042	0.016758778
RP11.203M5.7	-0.118620332	0.016792839
RP6.114E22.1	-0.118574054	0.016835864
RP1.278O22.1	0.11832002	0.017073759
AC113189.5	-0.11823975	0.017149538
XXbac.BPG252P9.9	-0.118162069	0.017223152
CTC.325H20.4	0.118158717	0.017226335
RP11.245P10.4	-0.117951607	0.017423987
LINC00339	0.11786601	0.017506251
RP11.390P2.4	-0.117815425	0.017555026
GS1.358P8.4	-0.117780191	0.01758907
RP11.742B18.1	0.117750021	0.017618266
RP11.386I14.4	-0.117700339	0.017666437
RP1.140A9.1	-0.117691291	0.017675222
CTB.147N14.6	0.117619727	0.017744842
LINC01106	-0.117463624	0.017897535
RP4.541C22.5	-0.117271361	0.018087172
RP11.443B20.1	0.117258446	0.018099973
RP11.304L19.3	-0.1172092	0.018148858
RP11.798M19.6	0.116968726	0.018389227
POLR2J4	-0.116952403	0.018405643
TYMSOS	0.116855369	0.018503495
RP4.758J18.13	-0.116207856	0.019168146
MIF.AS1	-0.116014359	0.019370758
RP13.582O9.7	-0.115796813	0.019600775
RP11.49I11.4	-0.115577709	0.019834837
RP11.379F4.6	-0.115512045	0.019905457
RP11.264B17.2	-0.11526711	0.020170807
KANTR	-0.115158995	0.020288909
LINC00657	-0.114896756	0.02057787
LINC00106	-0.114852082	0.020627451
RP11.182L21.6	-0.114758599	0.020731539
RP11.332H14.2	-0.114586457	0.020924402
CCNT2.AS1	-0.114316928	0.021229504
RP11.600F24.7	-0.114077391	0.021503888
RP11.159F24.6	0.114071337	0.021510862
RP1.228P16.8	0.113901494	0.021707327
RP11.138I1.3	0.113400911	0.022295453
RP11.342K6.2	-0.113379748	0.022320617
RP11.408B11.2	-0.113323666	0.022387425
RP11.304L19.1	-0.113319913	0.022391902
AC074289.1	0.112555948	0.023319519
RP11.200A1.1	0.112457231	0.023441775
ELFN1.AS1	-0.112261209	0.023686179
ATP1B3.AS1	0.111816205	0.024249213
CTD.2227E11.1	-0.11155063	0.024590705
RP11.81A22.5	-0.111059586	0.025233058
CTD.2521M24.6	-0.111033015	0.025268226
HCG15	0.111028045	0.025274809
RP11.314A20.2	-0.111021829	0.025283044
RP11.1094M14.11	-0.110737081	0.025662768
CKMT2.AS1	0.110702485	0.025709236
LINC00909	0.110210861	0.02637745
RP11.843B15.4	0.11020537	0.026384997
RP11.379B8.1	0.110173239	0.026429196
RP5.1142A6.10	0.110171761	0.02643123
ZNF667.AS1	-0.110101728	0.026527796
RP11.535M15.1	0.109875038	0.026842448
RP11.867G23.8	-0.109856477	0.026868353
RP11.102G14.1	-0.109722216	0.027056377
RP11.31H5.3	-0.109457569	0.027430313
RP5.1148A21.3	0.109369797	0.027555309
RAB30.AS1	-0.109367998	0.027557876
RP13.890H12.2	-0.109186938	0.027817291
RP11.417L19.4	0.108752942	0.028447655
AP000487.6	-0.108032683	0.029520864
AC009403.2	-0.10797977	0.029601056
RP11.110I1.11	-0.107867072	0.029772479
RP3.337H4.9	-0.107705583	0.030019597
MEG3	0.107485865	0.03035864
RP11.462G2.1	-0.10696611	0.031173734
RP4.639F20.1	0.10696321	0.031178334
RP11.440L14.1	-0.106647937	0.031681878
CTD.3010D24.3	0.106628405	0.031713302
RP13.317D12.3	-0.106600649	0.031758
LINC00958	0.106431693	0.032031259
AC053503.6	0.105967318	0.032792672
PAX8.AS1	0.105741508	0.033168468
LINC01389	-0.105693663	0.033248561
RP11.396C23.2	-0.105683661	0.033265325
RP11.66H6.4	0.105486674	0.033596969
HOXC13.AS	-0.105296724	0.03391943
RP11.598F7.5	0.105276266	0.033954315
SRP14.AS1	-0.105219093	0.034051973
RP11.122K13.12	-0.105068929	0.034309608
RP11.626G11.6	-0.104984876	0.03445454
CTA.989H11.1	0.104975743	0.034470319
AL136419.6	-0.104785248	0.034800848
RP11.219D15.3	-0.104663165	0.035014089
RP11.707M3.3	-0.104499405	0.03530187
HOXD.AS2	0.104214898	0.035806628
AC006547.13	0.104171889	0.035883464
RP11.26J3.3	-0.104132336	0.035954249
RP11.315O6.1	-0.103962696	0.036259187
RP11.54A4.2	0.103896369	0.03637901
BX322557.10	0.103657709	0.036812946
ACTA2.AS1	0.103177183	0.03769998
RP11.534C12.1	-0.10285168	0.038311087
C6orf99	0.10255075	0.038883502
RP11.273B20.1	0.102445011	0.039086344
PAN3.AS1	-0.102398145	0.039176535
RP11.452L6.5	0.101828749	0.04028644
EXOC3.AS1	0.10165074	0.040638831
DLGAP1.AS1	-0.101589815	0.040760036
RP11.118K6.3	-0.101460497	0.041018317
RP11.498C9.15	0.101161903	0.041619963
CTD.3035D6.2	0.100834124	0.042288969
RP11.54O7.18	-0.100813277	0.042331823
LINC01232	0.100715934	0.04253241
AC005104.3	-0.100638198	0.042693172
AC010226.4	0.100509146	0.042961183
RP5.902P8.10	-0.100419082	0.043149065
SNHG5	0.100401735	0.04318533
RP11.218C14.8	0.100349397	0.043294907
RP11.12G12.7	-0.100223156	0.043560173
RP11.268J15.5	0.100150257	0.043713975
RP11.333E1.1	-0.100078941	0.04386488
AC016735.2	-0.099887487	0.044272163
AC006538.1	0.099803072	0.04445275
RP11.196G11.2	-0.099752842	0.044560496
RP11.74E22.3	-0.099735888	0.044596915
RP11.1100L3.8	-0.099536327	0.045027459
RP13.638C3.3	0.099016405	0.046165595
CTD.2619J13.17	-0.098618703	0.047052394
RP11.259K5.2	0.098551047	0.047204664
CTC.296K1.4	0.098165318	0.048080721
RP11.228B15.4	-0.098154487	0.048105516
IBA57.AS1	-0.098085825	0.048262945
RP11.44F14.8	0.098008701	0.048440291
GHET1	-0.097974778	0.048518469
RP11.17M16.2	-0.097935016	0.048610236
CTD.2630F21.1	0.097907188	0.048674548
RP11.104N10.2	-0.09783343	0.048845351
CTC.550B14.7	-0.097135692	0.050486053
RP11.477N3.1	-0.097106382	0.050555968
XX.FW83563B9.5	-0.097007372	0.050792743
RP11.326I11.3	-0.097005419	0.050797423
RP11.323C15.2	0.09693804	0.050959097
CTD.3138B18.5	0.096923646	0.050993693
RP11.318E3.9	-0.096854195	0.051160881
RP11.527J8.1	-0.096814349	0.051257009
CTD.2319I12.2	-0.096610387	0.051751424
RP11.1C8.7	0.096531489	0.051943739
RP11.400F19.6	0.096404486	0.052254566
CTD.2017C7.2	0.095547736	0.054392087
C8orf31	-0.095414115	0.054731924
RP11.486G15.2	0.095302408	0.055017379
ZBTB11.AS1	0.094793312	0.056334022
HCG16	0.09475527	0.056433448
CTC.296K1.3	0.094698389	0.056582384
RP11.141M3.6	-0.094637668	0.056741732
LINC01521	-0.093799756	0.058978894
RP11.186B7.4	-0.093633415	0.059431581
CTC.429P9.5	-0.093345403	0.060222174
RP11.277P12.20	-0.093258444	0.06046258
RP11.21L23.3	0.093178697	0.06068374
CTD.2308L22.1	-0.093108558	0.060878807
MFI2.AS1	0.093108263	0.06087963
RP11.834C11.4	-0.092609413	0.062282005
RP11.617F23.1	0.092532808	0.062499697
WAC.AS1	-0.09251021	0.062564036
RP11.66B24.2	0.09235602	0.063004479
RP11.395A13.2	0.092220293	0.063394294
AC093388.3	0.091998158	0.06403656
RP1.228H13.5	-0.091778346	0.064677371
RP11.98I9.4	-0.091748982	0.064763373
LINC00641	-0.091514811	0.065452584
RP11.477D19.2	-0.091365267	0.065895866
CTC.459F4.9	-0.091088863	0.066721679
RP11.156P1.3	0.090890985	0.067318076
RP13.152O15.5	0.090113726	0.069703161
ERICH6.AS1	0.090082631	0.069799998
RP11.560J1.2	0.089871721	0.070459728
RP11.100E13.1	-0.089682749	0.07105516
LINC00205	0.089513146	0.071593053
CTD.2003C8.2	-0.089222909	0.072521244
RP11.996F15.6	-0.089097126	0.07292654
RP11.309L24.4	-0.088772008	0.073982694
RP11.1277A3.1	0.0887278	0.07412726
RP11.553A10.1	0.088514868	0.074826812
RP11.355O1.11	-0.088432583	0.075098581
PRRT3.AS1	-0.088371105	0.07530215
DGCR11	0.088133803	0.076092138
RP11.395G23.3	-0.088081229	0.076268067
RP11.800A3.2	0.087922535	0.076801112
SNHG4	-0.087809801	0.077181615
PIK3CD.AS2	0.087585044	0.077944789
RP11.548H3.1	0.087025707	0.079870642
RP11.284F21.7	-0.086394816	0.08208891
AP000442.1	-0.086245017	0.08262286
RP11.727F15.12	0.086081876	0.08320756
RP11.98D18.3	0.085180626	0.086498079
RP11.415F23.4	-0.084904268	0.087527797
CTD.2186M15.3	0.084901749	0.08753723
RP11.152N13.16	-0.084520754	0.088973078
RP11.977G19.12	-0.084460166	0.089203148
CD27.AS1	-0.08404048	0.09080995
AFAP1.AS1	0.083964036	0.091105105
ARHGAP31.AS1	0.083928397	0.091242968
RP11.977G19.11	-0.083823661	0.091649097
CTD.2228K2.7	0.083703069	0.092118503
RP5.901A4.1	-0.083516148	0.092849893
RP11.650L12.2	0.0834716	0.093024884
RBM26.AS1	-0.083419138	0.093231301
AP006621.6	-0.082904683	0.095274939
RP11.660L16.2	-0.082589933	0.096542788
CIRBP.AS1	0.082507187	0.09687832
LLNLR.470E3.1	0.082339391	0.097561578
AC156455.1	0.082152758	0.098326044
RP11.10C24.3	0.082078052	0.098633379
CTD.2007H13.3	0.08183642	0.099632668
LINC00899	0.081813747	0.099726847
OR2A1.AS1	0.081717409	0.100127795
CTA.941F9.9	-0.081470612	0.101160789
TNKS2.AS1	-0.081302079	0.101871048
CTD.2619J13.14	0.081169905	0.102430841
RP11.337C18.8	-0.080904528	0.103562145
CTC.498J12.1	-0.080892484	0.103613719
RP11.196G18.22	-0.080800595	0.104007898
RP11.378J18.8	0.080791741	0.104045938
XXbac.BPG299F13.17	0.080774192	0.104121379
CTD.3195I5.3	-0.080730507	0.104309349
UBA6.AS1	0.080693239	0.104469924
RP11.783K16.5	0.080644774	0.104679033
TRAF3IP2.AS1	0.080573505	0.104987138
CASC8	0.080560684	0.105042641
RP11.324E6.10	-0.080322132	0.106079575
RP11.282O18.3	-0.080296701	0.106190592
AP001469.9	-0.080251592	0.106387739
U91328.19	0.080171052	0.106740461
AC079807.2	-0.080043317	0.107301756
RP11.7O11.3	-0.079941409	0.107751231
RP11.467L13.7	0.079719885	0.108733406
RP11.529K1.2	-0.079552978	0.109478076
RP3.508I15.19	-0.07941853	0.110080845
INAFM2	-0.079410099	0.110118728
B4GALT1.AS1	0.079162603	0.111235451
LINC00467	0.07888148	0.112514686
RP4.758J18.2	-0.078626547	0.113684704
CTD.2260A17.2	-0.078479609	0.114363403
CTD.2553L13.10	-0.078447718	0.114511128
RP11.644F5.11	-0.077926347	0.116947437
CTC.366B18.4	0.077491946	0.119008152
LPP.AS2	0.077113934	0.120824345
RP11.5C23.1	-0.076980924	0.121468523
C5orf66.AS1	0.076965003	0.121545804
TMEM9B.AS1	0.076899468	0.121864336
ARHGAP5.AS1	0.076612353	0.123267515
CASC9	-0.076526484	0.123689599
RP11.398C13.6	-0.076346436	0.124578273
FGF14.AS2	-0.076169499	0.125456416
RP13.349O20.2	0.075998834	0.126307976
RP3.395M20.12	-0.075996247	0.126320917
CTD.2134A5.4	-0.075987731	0.126363532
RP3.508I15.21	-0.075834156	0.12713391
RP11.452F19.3	-0.075777611	0.127418469
BMS1P20	0.075719498	0.127711435
RP11.110I1.12	0.075655254	0.128035918
SOS1.IT1	-0.07547862	0.12893135
RP11.486I11.2	0.075143777	0.130642101
RP11.130L8.2	-0.075085412	0.130942084
RP11.314C16.1	-0.075033921	0.131207175
RP11.656D10.6	0.074789063	0.132473463
RP11.624L4.1	-0.074746492	0.132694576
LINC00998	0.074651464	0.133189184
RP11.649A18.4	-0.074522363	0.133863406
KANSL1.AS1	-0.074295409	0.135055039
MYLK.AS1	-0.074259508	0.135244289
DHRS4.AS1	-0.073612805	0.138688328
RP11.434H6.6	-0.073432182	0.139662167
CTD.3157E16.1	0.073291952	0.140421837
CTD.3157E16.2	-0.073179099	0.141035489
RP11.160O5.1	-0.07317519	0.141056783
RP4.773N10.4	0.073121068	0.141351835
RP11.61K9.3	-0.072981534	0.142114716
RP11.539I5.1	-0.072800829	0.143107369
RP11.284F21.10	-0.072591896	0.144261677
RP11.327P2.5	-0.072516178	0.144681755
RP11.159G9.5	0.072186431	0.146522053
AC012146.7	0.072074625	0.147150069
RP11.18H7.1	-0.071778027	0.148826004
LINC01273	0.071242577	0.151888284
IDH1.AS1	-0.071236764	0.151921786
RP11.448G15.1	-0.071175617	0.15227457
SLC25A21.AS1	-0.07105138	0.152993254
RP11.16E18.3	-0.070924849	0.153727851
HOXC.AS1	-0.070790962	0.154508066
RP11.276H7.3	-0.070214199	0.157903372
CTD.2002H8.2	-0.069723959	0.160833347
CTC.487M23.5	0.069382153	0.162900276
CHKB.AS1	0.068451317	0.168630255
RP11.6N17.4	0.06843387	0.168739071
RP11.435O5.2	0.068232274	0.170000267
RP11.263K19.4	-0.068202363	0.170187987
MIR205HG	0.068184008	0.17030326
HAGLR	-0.068018224	0.171347065
RP5.1050D4.5	-0.067954703	0.171748266
SP2.AS1	-0.067675741	0.173518488
MIR503HG	0.067598894	0.174008518
LRRC75A.AS1	0.067427888	0.175102671
RP13.270P17.2	-0.067070783	0.177404014
RP11.325K4.3	0.066989641	0.17793005
AC109333.10	0.066904093	0.178485894
RP11.585P4.6	-0.066703785	0.179792424
AP001505.10	0.066612577	0.180389682
AC018890.6	-0.066424976	0.181622758
RP11.367N14.3	-0.06635033	0.18211512
RP11.129M16.4	0.065999084	0.1844452
LINC01063	0.065907372	0.185057197
RP11.21L23.2	0.065394025	0.188510431
RP11.161I6.2	-0.065374321	0.188643915
AC004231.2	-0.065262015	0.189406058
CTD.2336O2.1	-0.064897467	0.191895563
ZBED5.AS1	0.064750115	0.192908603
MIR4458HG	-0.06472377	0.193090143
RP11.776H12.1	-0.064465887	0.194873718
RP11.888D10.3	-0.064373763	0.195513784
AC106786.1	-0.064289701	0.19609917
SLC2A1.AS1	0.064075483	0.197596715
RP11.1246C19.1	0.063851844	0.199168997
CTC.301O7.4	0.06338628	0.20247129
AC096772.6	0.063356356	0.202684899
RP5.967N21.11	-0.062741272	0.207111831
LINC00649	-0.062701501	0.207400456
RP11.251G23.5	0.062657086	0.207723134
RP11.252K23.2	0.062649199	0.207780472
CTC.429P9.2	-0.062336134	0.210065658
NEAT1	-0.062236669	0.21079547
RP11.468E2.5	-0.062172233	0.211269234
RP11.631N16.4	0.062062477	0.212077981
DOCK9.AS2	0.061702236	0.214748103
RP11.10N23.2	-0.06145153	0.216620541
RP3.475N16.1	0.061426029	0.216811653
PLBD1.AS1	0.061232635	0.218264934
TSTD3	0.060819245	0.221394773
RP11.94A24.1	-0.060691374	0.222369356
DTX2P1.UPK3BP1.PMS2P11	0.060537168	0.223548727
LINC00987	-0.060470039	0.224063523
RP11.212P7.2	-0.059841601	0.228923818
CTA.293F17.1	0.059814602	0.229134289
RP11.589P10.5	0.059734622	0.229758578
RP11.95P2.3	0.059669518	0.230267647
RP11.126K1.2	-0.059618066	0.230670525
RP5.1011O1.2	0.059531372	0.231350486
CTD.3099C6.9	0.059097575	0.234774153
RP11.45P15.4	-0.059088161	0.234848849
RP1.102K2.8	0.059066217	0.235023022
RP11.705C15.3	0.05895846	0.235879632
RP11.174G6.1	0.058903686	0.236315897
LINC00921	0.05829843	0.241174526
RP11.101E13.5	0.058080925	0.242937526
LINC00355	0.057795621	0.245263731
CTD.2319I12.4	0.057643682	0.24650888
ZNF503.AS1	0.057507632	0.247627568
RP11.337C18.9	-0.056694722	0.254385556
MIR181A2HG	-0.056684854	0.254468368
LINC00342	0.056427726	0.256632817
AC008982.2	-0.056084028	0.259545824
AC002310.12	0.056057129	0.259774766
CTD.2366F13.1	0.055909448	0.261034187
CTC.329D1.2	0.055653054	0.263230675
RP11.129M6.1	-0.05558926	0.263779162
NEBL.AS1	-0.055218057	0.266986239
RP11.3D4.3	-0.055135462	0.267703449
RP11.363E6.3	0.055000363	0.268879428
RP11.582J16.5	-0.054827964	0.270385199
RP1.267D11.6	-0.054820103	0.270453999
ASB16.AS1	-0.054766073	0.270927172
RP11.57H14.4	0.054616775	0.272237616
UNC5B.AS1	0.054491425	0.273341191
RP11.418J17.1	-0.054353368	0.274560157
NNT.AS1	-0.054338312	0.274693313
STARD7.AS1	0.054272645	0.275274609
RP11.159F24.3	-0.054119443	0.27663402
DLEU2	0.054071163	0.277063368
RP11.187A9.3	-0.053943884	0.278197406
CTD.2325M2.1	-0.053688478	0.280482528
RP1.137D17.2	-0.053578759	0.281468076
TAF1A.AS1	-0.053554077	0.281690106
RP11.7K24.3	0.053423366	0.282867887
RP5.821D11.7	-0.052987779	0.286816774
RP11.484D2.4	-0.052641366	0.289983589
AC093620.5	-0.052330357	0.292846647
RP11.843P14.1	-0.05230168	0.293111587
RP11.326K13.4	0.051955982	0.296318035
RP11.320G10.1	-0.051892157	0.29691258
RP11.227G15.10	-0.051155793	0.303829419
RP4.660H19.1	-0.050650307	0.308638816
RP11.1277A3.3	0.050385794	0.311175375
RP11.301O19.1	0.050353235	0.31148855
RP11.134G8.7	-0.050336904	0.311645706
RP11.350N15.5	-0.050322096	0.311788252
AC004893.11	-0.050005041	0.314850622
SOX21.AS1	-0.049579299	0.318993639
LINC00839	-0.049238085	0.32233964
LINC01011	-0.049161549	0.323093294
AC068282.3	0.048737709	0.327287521
CTA.29F11.1	-0.048734068	0.327323707
CTD.2260A17.1	-0.048132293	0.3333394
RP11.295G20.2	0.048093765	0.333726947
RP11.379H18.1	-0.047925395	0.335423981
UBXN10.AS1	-0.047704013	0.33766375
TTTY15	0.047573467	0.338988983
CASC15	-0.047480363	0.339936152
MIRLET7BHG	0.047414451	0.340607719
AC145343.2	0.047279738	0.341982901
AC007193.6	-0.047099019	0.343833287
RP11.347C18.3	-0.047088174	0.343944533
CTD.2382E5.6	-0.046750176	0.347423063
LINC00662	0.046586888	0.349111513
LA16c.390E6.4	-0.046375762	0.351302315
NRSN2.AS1	0.046080599	0.354379649
RP5.1120P11.1	0.045930305	0.355953092
MIR22HG	0.045899981	0.356271085
AC010894.3	-0.045846107	0.35683648
RP11.395B7.4	0.045813283	0.357181242
RP4.610C12.3	-0.045594701	0.359482383
CTD.2256P15.2	0.045576882	0.359670384
NUTM2B.AS1	-0.045402923	0.361508958
ZFPM2.AS1	0.045264143	0.362979938
LA16c.325D7.1	0.045166398	0.364018208
FENDRR	-0.045135301	0.364348916
RP11.196G11.4	-0.044913549	0.366712592
RP11.8P13.5	-0.044623379	0.36981991
AC091729.9	0.04415718	0.374846247
AC025171.1	0.044138133	0.375052497
HOXA11.AS	0.043994466	0.376610412
CH507.513H4.5	-0.043980139	0.376766
RP11.415J8.3	-0.043860694	0.378064602
POU6F2.AS2	-0.043546142	0.381497541
CTD.3131K8.2	-0.043174053	0.38558294
RP11.3D4.2	0.043057668	0.386866253
AC144652.1	-0.04304998	0.386951118
CTD.2371O3.3	-0.043011748	0.387373298
AC002116.7	0.042908194	0.38851822
LINC01023	-0.042853153	0.389127598
RP11.575L7.8	-0.042695171	0.390879905
CTD.2288F12.1	0.042447759	0.393633718
CTC.459F4.3	0.042030067	0.398309309
RP11.417L19.6	-0.0419782	0.398892221
RP11.894P9.1	0.041865025	0.400165926
RP4.616B8.5	0.041824534	0.400622211
HOXA.AS2	-0.041775784	0.401171978
AC009133.12	0.041770083	0.401236296
MAFG.AS1	-0.041412336	0.405284896
RP11.44N21.1	-0.041372145	0.405741244
AC006262.5	0.041370801	0.405756516
LINC01315	-0.041302949	0.406527655
RP11.231G3.1	-0.040979086	0.410220381
RP11.93K22.13	-0.040923737	0.410853465
RP11.269F19.2	-0.040846989	0.411732249
ATP2A1.AS1	0.040723521	0.413148343
AC114271.2	0.040449783	0.416298128
AC108488.4	0.040289066	0.418153996
DUXAP8	-0.040181772	0.419395664
RP11.1148L6.9	0.040031082	0.421143177
CTD.2587H24.14	0.039571638	0.426497434
RP4.694B14.8	-0.039327873	0.429354202
RP11.775C24.5	-0.039247452	0.430299099
BOLA3.AS1	0.038413687	0.440166046
RP11.325K4.2	0.037776681	0.447790851
RP11.190A12.8	-0.037660397	0.449190767
H19	0.037312898	0.453388937
TRAM2.AS1	-0.037171696	0.455101096
IL10RB.AS1	0.03717143	0.455104322
RP5.1142J19.1	-0.037107044	0.455886252
RP11.400K9.4	0.036719897	0.46060373
KTN1.AS1	-0.036356369	0.465058051
CTD.2116N20.1	0.036332893	0.465346521
NAPA.AS1	0.035913056	0.470522135
RP13.216E22.4	-0.035817268	0.471707403
RP11.350J20.12	0.035659196	0.473666937
CTD.2231H16.1	0.035386827	0.477053784
URB1.AS1	-0.034769992	0.484772579
RP11.264I13.2	0.034530222	0.487791051
SLC25A5.AS1	-0.034530098	0.487792617
RP11.134G8.5	-0.034467394	0.488583664
LINC00511	0.034404983	0.4893717
THAP7.AS1	-0.03439993	0.489435533
RP11.440D17.3	-0.034238879	0.49147233
RP11.932O9.10	0.034133032	0.49281344
AC079305.10	-0.033852716	0.496374518
NUTM2A.AS1	0.033773481	0.497383579
AP000240.9	-0.033381423	0.502392431
AC093901.1	0.032665623	0.511605446
RP11.815I9.4	0.032569016	0.512855559
RP13.20L14.6	0.032309446	0.516222303
ATP1A1.AS1	-0.032116649	0.518730326
CTD.3185P2.1	0.031642871	0.524920073
RP11.505K9.5	0.031235604	0.530270828
RP11.524D16__A.3	-0.031223635	0.530428505
RP11.888D10.4	0.031039113	0.53286221
CTD.2134A5.3	-0.030993839	0.533460193
RP11.585P4.5	0.030752649	0.536651564
RP11.298I3.1	-0.030543564	0.539425847
SNHG8	-0.03040052	0.541327972
CTA.14H9.5	-0.03039446	0.541408626
RP11.435O5.6	-0.030292101	0.542771892
RP11.61J19.5	-0.03021045	0.543860571
RP11.848P1.5	0.030131191	0.544918392
RP11.244H3.1	-0.02979517	0.549414337
RP11.2B6.3	-0.029666155	0.551145383
RP11.218M22.1	0.029553149	0.552663826
RP11.110G21.1	-0.02928412	0.556286917
NIFK.AS1	0.029158848	0.557977929
RP11.546K22.3	-0.029034963	0.559652648
CTD.2506P8.6	-0.028985149	0.560326743
RP11.96K19.2	-0.028871076	0.561871869
RP11.474O21.5	0.02886136	0.562003564
AC025335.1	0.028750443	0.563508087
RP11.108M9.4	-0.028699381	0.564201354
TRIM52.AS1	0.02867372	0.56454991
RP11.379F4.4	-0.028585717	0.565746041
PSMG3.AS1	-0.028553926	0.566178436
RP11.216B9.9	-0.02854351	0.566320148
RP11.6N17.3	0.0285241	0.566584251
PACERR	-0.02852133	0.566621956
RARA.AS1	-0.02845266	0.567556843
RP11.879F14.2	0.028164281	0.571490915
CTC.241N9.1	-0.027995607	0.573797949
SNHG17	-0.027913736	0.57491933
LINC00863	0.027664274	0.578342509
AP006621.5	-0.027649881	0.578540294
RP11.415I12.3	0.027536691	0.580096911
RP11.574K11.29	-0.027496119	0.580655348
ZNF674.AS1	0.027284513	0.58357193
CTD.2540F13.2	-0.026959137	0.588069847
LINC00997	0.026854391	0.589521213
RP5.968P14.2	-0.026382413	0.596081308
CTB.55O6.12	0.026359113	0.596406023
WNT5A.AS1	-0.026107398	0.599918997
[truncated: 148 more rows]
